# Supplementary material for: Association Between Structural and Social Determinants of Health and Cognitive Functioning Among African Americans: the ARCHES Cohort
Source: J Racial Ethn Health Disparities. Author manuscript; Available in PMC 2026 Feb 6. (PMC12875771; doi:10.1007/s40615-025-02730-0)
Supplement: Supplement 1 [file NIHMS2126819-supplement-Supplement_1.xlsx]

## Sheet: Feuil1
	Neighborhood cohesive	Neighborhood disorder	Year of education	Reading skills	Living conditions	Transportation	Communication	Material goods	Emotional barriers	Executive function barriers	Healthcare navigation barriers	Provider attitudes barriers	Patient-provider communication barriers	Sensory barriers	SES barriers	Support barriers	Waiting room barriers	Attending religious services	Private religious activities	Intrinsic religiosity	Hardship	Social stressor	Extroverts	Agreeable	Openness	Consciousness	Neuroticism	Satisfaction with life	Coping	Vigilance	Everyday Discrimination	Physical activities	Sitting	Smoking	Alcohol	Illicit drugs	Food security
Neighborhood cohesive	1.00	0.45	0.09	0.06	0.06	0.03	0.09	-0.05	0.13	0.06	0.12	0.12	0.03	-0.06	0.08	0.05	-0.06	0.11	0.00	-0.03	0.05	0.13	0.10	0.07	0.01	0.06	0.03	0.03	-0.01	0.11	0.09	-0.01	0.10	0.12	-0.11	0.11	0.04
Neighborhood disorder	0.45	1.00	0.25	0.11	0.16	0.12	0.07	-0.05	0.20	-0.04	0.10	0.20	0.00	-0.05	0.07	0.00	0.07	0.11	0.00	0.01	0.14	0.14	0.01	0.16	0.01	0.04	0.13	0.10	0.00	0.12	0.16	-0.02	0.10	0.08	-0.02	0.11	0.13
Year of education	0.09	0.25	1.00	0.38	0.17	0.18	0.08	-0.07	0.12	0.06	0.04	0.13	-0.04	-0.07	0.06	0.11	0.01	0.17	0.13	0.16	0.18	0.09	0.11	0.23	0.18	0.07	0.15	0.08	0.04	0.03	0.10	0.07	0.06	0.32	0.02	0.18	0.25
Reading skills	0.06	0.11	0.38	1.00	0.02	0.05	0.17	-0.06	0.21	0.06	0.06	0.10	0.04	-0.05	0.14	0.07	0.01	0.00	0.00	0.07	0.01	-0.03	0.08	0.21	0.05	0.10	0.05	-0.03	0.01	-0.04	0.07	-0.01	0.08	0.20	0.02	0.04	0.08
Living conditions	0.06	0.16	0.17	0.02	1.00	0.00	0.08	0.01	0.21	0.08	0.10	0.03	0.01	0.03	0.06	0.11	0.05	0.04	0.00	0.07	0.08	0.06	0.12	0.09	-0.05	0.01	0.03	0.03	0.09	0.10	0.10	0.03	0.11	0.10	0.00	0.08	0.08
Transportation	0.03	0.12	0.18	0.05	0.00	1.00	0.20	-0.21	0.12	0.05	0.10	0.04	0.00	0.02	0.13	0.12	0.04	0.15	0.08	0.09	0.18	0.10	-0.08	0.08	0.15	0.12	0.22	0.11	-0.02	0.10	0.09	-0.09	0.07	0.32	0.14	0.15	0.34
Communication	0.09	0.07	0.08	0.17	0.08	0.20	1.00	0.03	-0.04	-0.08	0.00	-0.04	0.00	-0.02	0.02	0.13	-0.05	-0.02	-0.06	0.02	0.10	-0.01	0.09	0.00	0.00	0.05	-0.01	-0.10	-0.03	-0.01	0.01	0.08	-0.05	0.18	0.03	-0.01	0.09
Material goods	-0.05	-0.05	-0.07	-0.06	0.01	-0.21	0.03	1.00	-0.01	0.00	0.01	0.00	0.07	0.10	-0.02	-0.08	0.08	-0.08	-0.09	-0.12	0.04	0.05	-0.03	-0.01	-0.01	-0.05	-0.09	-0.08	-0.05	-0.03	-0.01	-0.08	-0.04	-0.03	0.03	-0.01	-0.12
Emotional barriers	0.13	0.20	0.12	0.21	0.21	0.12	-0.04	-0.01	1.00	0.33	0.20	0.27	0.25	0.12	0.30	0.08	0.02	0.18	0.16	0.17	0.06	0.12	0.00	0.04	0.13	0.14	0.16	0.15	0.02	0.12	0.24	0.01	0.15	0.13	0.03	0.09	0.09
Executive function barriers	0.06	-0.04	0.06	0.06	0.08	0.05	-0.08	0.00	0.33	1.00	0.22	0.40	0.21	0.23	0.22	0.14	0.09	0.15	0.05	0.02	0.10	0.19	0.10	0.01	0.01	0.16	0.02	0.06	-0.05	0.02	0.15	-0.09	0.04	0.15	0.03	0.15	0.18
Healthcare navigation barriers	0.12	0.10	0.04	0.06	0.10	0.10	0.00	0.01	0.20	0.22	1.00	0.37	0.20	0.21	0.35	0.23	0.18	0.12	-0.01	0.13	0.14	0.20	0.09	0.02	0.11	0.14	0.23	0.12	-0.04	0.14	0.21	-0.08	0.07	0.09	0.10	0.14	0.18
Provider attitudes barriers	0.12	0.20	0.13	0.10	0.03	0.04	-0.04	0.00	0.27	0.40	0.37	1.00	0.46	0.19	0.29	0.23	0.17	0.14	0.02	0.09	0.08	0.24	0.09	0.03	0.08	0.09	0.11	0.12	0.02	0.16	0.19	-0.04	0.05	0.14	0.05	0.16	0.11
Patient-provider communication barriers	0.03	0.00	-0.04	0.04	0.01	0.00	0.00	0.07	0.25	0.21	0.20	0.46	1.00	0.19	0.19	0.08	0.26	0.07	0.02	0.04	0.02	0.21	0.08	-0.02	0.11	0.09	0.10	0.15	0.00	0.13	0.14	-0.07	-0.02	0.08	0.07	0.10	0.05
Sensory barriers	-0.06	-0.05	-0.07	-0.05	0.03	0.02	-0.02	0.10	0.12	0.23	0.21	0.19	0.19	1.00	0.13	0.18	0.35	0.16	0.06	0.04	0.09	0.18	-0.05	-0.05	-0.05	-0.05	0.02	0.17	0.04	0.10	0.20	-0.03	0.09	0.11	0.07	0.06	0.03
SES barriers	0.08	0.07	0.06	0.14	0.06	0.13	0.02	-0.02	0.30	0.22	0.35	0.29	0.19	0.13	1.00	0.17	-0.05	0.12	0.02	0.06	0.14	0.04	0.08	-0.04	0.12	0.16	0.06	0.09	-0.03	0.10	0.18	0.06	0.11	0.05	0.12	0.11	0.18
Support barriers	0.05	0.00	0.11	0.07	0.11	0.12	0.13	-0.08	0.08	0.14	0.23	0.23	0.08	0.18	0.17	1.00	0.09	0.22	0.09	0.10	0.12	0.14	0.06	0.02	0.08	0.13	0.15	0.06	-0.01	0.17	0.18	0.10	0.12	0.15	0.13	0.21	0.13
Waiting room barriers	-0.06	0.07	0.01	0.01	0.05	0.04	-0.05	0.08	0.02	0.09	0.18	0.17	0.26	0.35	-0.05	0.09	1.00	-0.01	-0.02	0.00	0.01	0.28	0.05	0.13	0.09	0.06	0.27	0.03	-0.01	0.15	0.07	-0.06	0.00	0.05	0.10	0.11	-0.06
Attending religious services	0.11	0.11	0.17	0.00	0.04	0.15	-0.02	-0.08	0.18	0.15	0.12	0.14	0.07	0.16	0.12	0.22	-0.01	1.00	0.47	0.38	0.14	0.15	0.03	-0.02	0.07	0.10	0.14	0.22	-0.02	0.07	0.22	0.07	0.12	0.32	-0.01	0.24	0.12
Private religious activities	0.00	0.00	0.13	0.00	0.00	0.08	-0.06	-0.09	0.16	0.05	-0.01	0.02	0.02	0.06	0.02	0.09	-0.02	0.47	1.00	0.34	0.02	0.12	0.10	0.13	0.09	0.23	0.14	0.13	0.07	0.12	0.11	0.05	0.13	0.28	0.08	0.10	0.00
Intrinsic religiosity	-0.03	0.01	0.16	0.07	0.07	0.09	0.02	-0.12	0.17	0.02	0.13	0.09	0.04	0.04	0.06	0.10	0.00	0.38	0.34	1.00	-0.07	-0.03	0.09	0.10	0.05	0.12	0.12	0.05	0.03	0.01	0.08	-0.06	0.08	0.17	0.02	0.11	0.00
Hardship	0.05	0.14	0.18	0.01	0.08	0.18	0.10	0.04	0.06	0.10	0.14	0.08	0.02	0.09	0.14	0.12	0.01	0.14	0.02	-0.07	1.00	0.13	-0.02	0.05	0.08	0.03	0.14	0.20	-0.14	0.02	0.12	-0.04	0.05	0.20	0.02	0.16	0.31
Social stressor	0.13	0.14	0.09	-0.03	0.06	0.10	-0.01	0.05	0.12	0.19	0.20	0.24	0.21	0.18	0.04	0.14	0.28	0.15	0.12	-0.03	0.13	1.00	0.12	-0.05	0.19	0.18	0.28	0.28	-0.07	0.42	0.15	0.03	0.04	0.10	0.06	0.13	0.27
Extroverts	0.10	0.01	0.11	0.08	0.12	-0.08	0.09	-0.03	0.00	0.10	0.09	0.09	0.08	-0.05	0.08	0.06	0.05	0.03	0.10	0.09	-0.02	0.12	1.00	0.27	0.08	0.27	0.19	0.02	0.00	0.06	0.11	0.00	0.05	0.02	0.05	0.09	0.09
Agreeable	0.07	0.16	0.23	0.21	0.09	0.08	0.00	-0.01	0.04	0.01	0.02	0.03	-0.02	-0.05	-0.04	0.02	0.13	-0.02	0.13	0.10	0.05	-0.05	0.27	1.00	0.15	0.26	0.22	-0.03	0.02	-0.02	0.08	-0.04	0.04	0.15	0.09	0.09	0.06
Openness	0.01	0.01	0.18	0.05	-0.05	0.15	0.00	-0.01	0.13	0.01	0.11	0.08	0.11	-0.05	0.12	0.08	0.09	0.07	0.09	0.05	0.08	0.19	0.08	0.15	1.00	0.43	0.37	0.16	-0.03	0.15	0.24	-0.01	-0.07	0.13	0.13	0.18	0.26
Consciousness	0.06	0.04	0.07	0.10	0.01	0.12	0.05	-0.05	0.14	0.16	0.14	0.09	0.09	-0.05	0.16	0.13	0.06	0.10	0.23	0.12	0.03	0.18	0.27	0.26	0.43	1.00	0.50	0.12	-0.13	0.04	0.14	-0.04	0.01	0.07	0.06	0.11	0.14
Neuroticism	0.03	0.13	0.15	0.05	0.03	0.22	-0.01	-0.09	0.16	0.02	0.23	0.11	0.10	0.02	0.06	0.15	0.27	0.14	0.14	0.12	0.14	0.28	0.19	0.22	0.37	0.50	1.00	0.29	-0.10	0.24	0.26	0.02	0.03	0.14	0.11	0.16	0.23
Satisfaction with life	0.03	0.10	0.08	-0.03	0.03	0.11	-0.10	-0.08	0.15	0.06	0.12	0.12	0.15	0.17	0.09	0.06	0.03	0.22	0.13	0.05	0.20	0.28	0.02	-0.03	0.16	0.12	0.29	1.00	-0.04	0.24	0.17	0.01	0.02	0.14	0.08	0.12	0.30
Coping	-0.01	0.00	0.04	0.01	0.09	-0.02	-0.03	-0.05	0.02	-0.05	-0.04	0.02	0.00	0.04	-0.03	-0.01	-0.01	-0.02	0.07	0.03	-0.14	-0.07	0.00	0.02	-0.03	-0.13	-0.10	-0.04	1.00	0.08	0.10	-0.02	-0.09	-0.08	-0.12	-0.02	0.00
Vigilance	0.11	0.12	0.03	-0.04	0.10	0.10	-0.01	-0.03	0.12	0.02	0.14	0.16	0.13	0.10	0.10	0.17	0.15	0.07	0.12	0.01	0.02	0.42	0.06	-0.02	0.15	0.04	0.24	0.24	0.08	1.00	0.33	0.02	-0.04	0.13	0.14	0.17	0.13
Everyday Discrimination	0.09	0.16	0.10	0.07	0.10	0.09	0.01	-0.01	0.24	0.15	0.21	0.19	0.14	0.20	0.18	0.18	0.07	0.22	0.11	0.08	0.12	0.15	0.11	0.08	0.24	0.14	0.26	0.17	0.10	0.33	1.00	0.01	0.06	0.14	0.08	0.17	0.19
Physical activities	-0.01	-0.02	0.07	-0.01	0.03	-0.09	0.08	-0.08	0.01	-0.09	-0.08	-0.04	-0.07	-0.03	0.06	0.10	-0.06	0.07	0.05	-0.06	-0.04	0.03	0.00	-0.04	-0.01	-0.04	0.02	0.01	-0.02	0.02	0.01	1.00	0.10	-0.04	-0.05	-0.15	0.00
Sitting	0.10	0.10	0.06	0.08	0.11	0.07	-0.05	-0.04	0.15	0.04	0.07	0.05	-0.02	0.09	0.11	0.12	0.00	0.12	0.13	0.08	0.05	0.04	0.05	0.04	-0.07	0.01	0.03	0.02	-0.09	-0.04	0.06	0.10	1.00	0.08	0.02	0.01	0.08
Smoking	0.12	0.08	0.32	0.20	0.10	0.32	0.18	-0.03	0.13	0.15	0.09	0.14	0.08	0.11	0.05	0.15	0.05	0.32	0.28	0.17	0.20	0.10	0.02	0.15	0.13	0.07	0.14	0.14	-0.08	0.13	0.14	-0.04	0.08	1.00	0.20	0.34	0.16
Alcohol	-0.11	-0.02	0.02	0.02	0.00	0.14	0.03	0.03	0.03	0.03	0.10	0.05	0.07	0.07	0.12	0.13	0.10	-0.01	0.08	0.02	0.02	0.06	0.05	0.09	0.13	0.06	0.11	0.08	-0.12	0.14	0.08	-0.05	0.02	0.20	1.00	0.28	0.10
Illicit drugs	0.11	0.11	0.18	0.04	0.08	0.15	-0.01	-0.01	0.09	0.15	0.14	0.16	0.10	0.06	0.11	0.21	0.11	0.24	0.10	0.11	0.16	0.13	0.09	0.09	0.18	0.11	0.16	0.12	-0.02	0.17	0.17	-0.15	0.01	0.34	0.28	1.00	0.21
Food security	0.04	0.13	0.25	0.08	0.08	0.34	0.09	-0.12	0.09	0.18	0.18	0.11	0.05	0.03	0.18	0.13	-0.06	0.12	0.00	0.00	0.31	0.27	0.09	0.06	0.26	0.14	0.23	0.30	0.00	0.13	0.19	0.00	0.08	0.16	0.10	0.21	1.00
