# Supplementary material for: Association Between Structural and Social Determinants of Health and Cognitive Functioning Among African Americans: the ARCHES Cohort
Source: J Racial Ethn Health Disparities. Author manuscript; Available in PMC 2026 Feb 6. (PMC12875771; doi:10.1007/s40615-025-02730-0)
Supplement: Supplement 2 [file NIHMS2126819-supplement-Supplement_2.xlsm]

## Sheet: Table 5 EIW-MOCA all
		Environmental																					Sociocultural															Behavioral
		Neighborhood			Education			Living conditions					Healthcare										Religiosity				Life stressors			Personality						Life satisfaction		John Henryism						Health behaviors
	d	Neighborhood cohesive	Neighborhood disorder	Factor neighborhood	Year of education	Reading skills	Factor education	Living conditions	Transportation	Communication	Assets	Factor livelihood	Emotional barriers	Executive function barriers	Healthcare navigation barriers	Provider attitudes barriers	patient-provider communication barriers	Sensory barriers	SES barriers	Support barriers	Waiting room barriers	Factor healthcare	Attending religious services	Private religious activities	Intrinsic religiosity	Religiosity factor	Hardship	Social stressor	Social factors	Extroverts	Agreeable	Openness	Conscienciousness	Neuroticism	Personality Factor	Satisfaction with life	Psychological factor	Coping	Vigilance	Factor Henryism& vigilance	Psychosocial Risk/Resilience Everyday Discrimination	Physical activities	Sitting	Smoking	Alcohol	Illicit drugs	Food security	Factor Health behavior
MOCA>23	1	0.0339404	0.0240066	0.057947	0.0380795	0.0115894	0.0496689	0.0256623	0.0273179	0.00413907	0.0306291	0.0877483	0.00496689	0.0206954	0.0322848	0.022351	0.0140728	0.00248344	0.0190397	0.0256623	0.00662252	0.148179	0.0389073	0.0504967	0.0190397	0.108444	0.0993377	0.0298013	0.129139	0.0206954	0.0190397	0.0240066	0.022351	0.0231788	0.109272	0.0347682	0.14404	0.0231788	0.0289735	0.0521523	0.0215232	0.0115894	0.0107616	0.0256623	0.0397351	0.0852649	0.0281457	0.178808
	2	0.0343384	0.0242881	0.0586265	0.0376884	0.0117253	0.0494137	0.0259631	0.0276382	0.0041876	0.0301508	0.0879397	0.00502513	0.020938	0.0326633	0.0226131	0.0142379	0.00251256	0.019263	0.0259631	0.00670017	0.149916	0.0393635	0.0510888	0.019263	0.109715	0.0971524	0.0301508	0.127303	0.019263	0.0184255	0.0242881	0.0226131	0.0234506	0.10804	0.0351759	0.143216	0.0226131	0.0293132	0.0519263	0.0217755	0.0117253	0.0108878	0.0259631	0.0393635	0.0837521	0.0284757	0.177554
	3	0.0341506	0.025394	0.0595447	0.0385289	0.0113835	0.0499124	0.025394	0.0271454	0.00350263	0.0262697	0.0823117	0.00525394	0.0218914	0.0323993	0.0236427	0.0140105	0.00262697	0.0201401	0.0271454	0.00700525	0.154116	0.0411559	0.0499124	0.0201401	0.111208	0.0928196	0.0297723	0.122592	0.0192644	0.0183888	0.0245184	0.0236427	0.0245184	0.110333	0.0350263	0.145359	0.0201401	0.028021	0.0481611	0.0227671	0.0122592	0.0113835	0.0271454	0.0385289	0.0849387	0.0297723	0.180385
	4	0.0341959	0.025878	0.0600739	0.0397412	0.0120148	0.051756	0.0249538	0.0277264	0.00369686	0.0240296	0.0804067	0.00554529	0.0231054	0.0341959	0.0249538	0.0138632	0.00277264	0.0212569	0.0286506	0.0064695	0.160813	0.0415896	0.0480592	0.0184843	0.108133	0.090573	0.0304991	0.121072	0.0175601	0.0194085	0.0240296	0.0240296	0.0249538	0.109982	0.0360444	0.146026	0.0203327	0.0286506	0.0489834	0.0240296	0.0101664	0.0110906	0.0286506	0.0341959	0.0831793	0.0314233	0.177449
	5	0.0338809	0.0277207	0.0616016	0.0390144	0.0112936	0.050308	0.0256674	0.0256674	0.00410678	0.0246407	0.0800821	0.00616016	0.0246407	0.0359343	0.0277207	0.0154004	0.00308008	0.0205339	0.0256674	0.00718686	0.166324	0.0431211	0.0482546	0.0164271	0.107803	0.0852156	0.0308008	0.116016	0.0174538	0.0184805	0.023614	0.0256674	0.0277207	0.112936	0.0359343	0.148871	0.0195072	0.0297741	0.0492813	0.026694	0.00718686	0.0112936	0.0308008	0.0328542	0.0780287	0.0328542	0.174538
	6	0.0300926	0.0266204	0.056713	0.0393519	0.0104167	0.0497685	0.0231481	0.0266204	0.00347222	0.0219907	0.0752315	0.00694444	0.025463	0.0335648	0.0300926	0.0173611	0.00347222	0.0208333	0.025463	0.00810185	0.171296	0.0451389	0.0474537	0.0150463	0.107639	0.0833333	0.0335648	0.116898	0.0173611	0.0196759	0.025463	0.0266204	0.0300926	0.119213	0.0393519	0.158565	0.0150463	0.03125	0.0462963	0.0277778	0.00578704	0.00925926	0.0335648	0.0347222	0.0740741	0.0324074	0.174769
	7	0.0311653	0.0271003	0.0582656	0.0392954	0.0108401	0.0501355	0.0203252	0.0284553	0.00271003	0.0189702	0.0704607	0.00813008	0.0243902	0.0365854	0.0325203	0.0189702	0.00406504	0.0230352	0.0284553	0.0094851	0.185637	0.0460705	0.0487805	0.0121951	0.107046	0.0745257	0.0365854	0.111111	0.0176152	0.0189702	0.0284553	0.0284553	0.0325203	0.126016	0.0338753	0.159892	0.0121951	0.0338753	0.0460705	0.0311653	0.00271003	0.0094851	0.0325203	0.0325203	0.0691057	0.0338753	0.168022
	8	0.0300158	0.0268562	0.056872	0.0347551	0.0110585	0.0458136	0.0221169	0.028436	0.00157978	0.0157978	0.0679305	0.00947867	0.0268562	0.0394945	0.0347551	0.0221169	0.00473934	0.0236967	0.0268562	0.00947867	0.197472	0.0489731	0.0473934	0.0126382	0.109005	0.0742496	0.0363349	0.110585	0.0157978	0.0157978	0.028436	0.0268562	0.0315956	0.118483	0.0379147	0.156398	0.00947867	0.0315956	0.0410742	0.0347551	0	0.00947867	0.0331754	0.0331754	0.0679305	0.0363349	0.170616
	9	0.030303	0.026738	0.057041	0.030303	0.00713013	0.0374332	0.0231729	0.030303	0.00178253	0.0142603	0.0695187	0.00891266	0.026738	0.0427807	0.0338681	0.0213904	0.00534759	0.0196078	0.0249554	0.0106952	0.194296	0.0463458	0.0427807	0.00891266	0.0980392	0.0766488	0.0392157	0.115865	0.0160428	0.0160428	0.0285205	0.026738	0.0356506	0.122995	0.0392157	0.16221	0.00713013	0.0356506	0.0427807	0.0374332	0	0.0106952	0.0338681	0.0320856	0.0695187	0.0392157	0.174688
	10	0.03125	0.0270833	0.0583333	0.0333333	0.00833333	0.0416667	0.025	0.03125	0.00208333	0.0104167	0.06875	0.00833333	0.0270833	0.0375	0.0333333	0.01875	0.00625	0.0166667	0.025	0.0104167	0.183333	0.04375	0.04375	0.0104167	0.0979167	0.075	0.0395833	0.114583	0.01875	0.01875	0.0270833	0.025	0.0333333	0.122917	0.0458333	0.16875	0.00833333	0.0354167	0.04375	0.0375	0	0.0104167	0.0375	0.0291667	0.06875	0.0395833	0.175
	11	0.0297297	0.0216216	0.0513514	0.0297297	0.00810811	0.0378378	0.0243243	0.0297297	0.0027027	0.00810811	0.0648649	0.0108108	0.027027	0.0324324	0.0324324	0.0216216	0.00810811	0.0189189	0.0297297	0.0135135	0.194595	0.0459459	0.0432432	0.0108108	0.1	0.0702703	0.0459459	0.116216	0.0216216	0.0162162	0.027027	0.0297297	0.0378378	0.132432	0.0459459	0.178378	0.00810811	0.0405405	0.0486486	0.0324324	0	0.0108108	0.0324324	0.0243243	0.0648649	0.0432432	0.164865
	12	0.0328947	0.0230263	0.0559211	0.0328947	0.00986842	0.0427632	0.0230263	0.0263158	0.00328947	0.00657895	0.0592105	0.0131579	0.0296053	0.0328947	0.0328947	0.0197368	0.00657895	0.0230263	0.0361842	0.00657895	0.200658	0.0526316	0.0493421	0.0131579	0.115132	0.0657895	0.0460526	0.111842	0.0164474	0.00657895	0.0230263	0.0263158	0.0328947	0.105263	0.0460526	0.151316	0.00657895	0.0427632	0.0493421	0.0361842	0	0.0131579	0.0361842	0.0230263	0.0657895	0.0394737	0.164474
	13	0.0363636	0.0272727	0.0636364	0.0318182	0.0136364	0.0454545	0.0227273	0.0272727	0.00454546	0.00909091	0.0636364	0.0136364	0.0272727	0.0272727	0.0318182	0.0272727	0.00909091	0.0272727	0.0318182	0.00454546	0.2	0.0454545	0.0409091	0.0181818	0.104545	0.0590909	0.0454545	0.104545	0.0181818	0.00909091	0.0272727	0.0272727	0.0318182	0.113636	0.0409091	0.154545	0.00909091	0.05	0.0590909	0.0363636	0	0.0136364	0.0363636	0.0181818	0.0590909	0.0409091	0.154545
	14	0.0416667	0.0297619	0.0714286	0.0297619	0.0119048	0.0416667	0.0238095	0.0238095	0.00595238	0.0119048	0.0654762	0.0178571	0.0238095	0.0357143	0.0357143	0.0297619	0.0119048	0.0297619	0.0297619	0.00595238	0.220238	0.047619	0.0357143	0.0178571	0.10119	0.0535714	0.0416667	0.0952381	0.0178571	0.0119048	0.0297619	0.0238095	0.0238095	0.107143	0.0297619	0.136905	0.0119048	0.047619	0.0595238	0.0416667	0	0.0178571	0.0357143	0.0178571	0.0595238	0.0357143	0.14881
	15	0.0428571	0.0357143	0.0785714	0.0285714	0.0142857	0.0428571	0.0214286	0.0214286	0.00714286	0.0142857	0.0642857	0.0214286	0.0214286	0.0357143	0.0357143	0.0357143	0.00714286	0.0285714	0.0285714	0.00714286	0.221429	0.0428571	0.0285714	0.0214286	0.0928571	0.05	0.0428571	0.0928571	0.0214286	0.0142857	0.0357143	0.0285714	0.0285714	0.128571	0.0357143	0.164286	0.00714286	0.05	0.0571429	0.0357143	0	0.0142857	0.0285714	0.0142857	0.0571429	0.0357143	0.135714
	16	0.048	0.04	0.088	0.032	0.016	0.048	0.024	0.024	0.008	0.016	0.072	0.024	0.024	0.032	0.032	0.032	0.008	0.024	0.032	0.008	0.216	0.048	0.024	0.016	0.088	0.048	0.048	0.096	0.016	0.016	0.032	0.024	0.024	0.112	0.04	0.152	0.008	0.048	0.056	0.032	0	0.016	0.032	0.008	0.056	0.04	0.136
	17	0.0491803	0.0327869	0.0819672	0.0327869	0	0.0327869	0	0.0327869	0	0	0.0327869	0.0163934	0.0163934	0.0491803	0.0163934	0.0163934	0	0.0163934	0.0327869	0	0.163934	0.0491803	0.0327869	0.0327869	0.114754	0.0491803	0.0491803	0.0983607	0.0327869	0.0163934	0.0491803	0.0491803	0.0491803	0.196721	0.0491803	0.245902	0	0.0491803	0.0491803	0.0327869	0	0.0163934	0.0327869	0	0.0491803	0.0491803	0.131148
	18	0.0491803	0.0327869	0.0819672	0.0327869	0	0.0327869	0	0.0327869	0	0	0.0327869	0.0163934	0.0163934	0.0491803	0.0163934	0.0163934	0	0.0163934	0.0327869	0	0.163934	0.0491803	0.0327869	0.0327869	0.114754	0.0491803	0.0491803	0.0983607	0.0327869	0.0163934	0.0491803	0.0491803	0.0491803	0.196721	0.0491803	0.245902	0	0.0491803	0.0491803	0.0327869	0	0.0163934	0.0327869	0	0.0491803	0.0491803	0.131148
	19	0.0465116	0.0232558	0.0697674	0.0465116	0	0.0465116	0	0.0232558	0	0	0.0232558	0.0232558	0.0232558	0.0465116	0.0232558	0.0232558	0	0	0.0465116	0	0.186047	0.0465116	0.0465116	0.0465116	0.139535	0.0465116	0.0465116	0.0930233	0.0232558	0.0232558	0.0465116	0.0465116	0.0465116	0.186047	0.0465116	0.232558	0	0.0465116	0.0465116	0.0232558	0	0	0.0465116	0	0.0465116	0.0465116	0.139535
	20	0.0465116	0.0232558	0.0697674	0.0465116	0	0.0465116	0	0.0232558	0	0	0.0232558	0.0232558	0.0232558	0.0465116	0.0232558	0.0232558	0	0	0.0465116	0	0.186047	0.0465116	0.0465116	0.0465116	0.139535	0.0465116	0.0465116	0.0930233	0.0232558	0.0232558	0.0465116	0.0465116	0.0465116	0.186047	0.0465116	0.232558	0	0.0465116	0.0465116	0.0232558	0	0	0.0465116	0	0.0465116	0.0465116	0.139535
	21	0.0465116	0.0232558	0.0697674	0.0465116	0	0.0465116	0	0.0232558	0	0	0.0232558	0.0232558	0.0232558	0.0465116	0.0232558	0.0232558	0	0	0.0465116	0	0.186047	0.0465116	0.0465116	0.0465116	0.139535	0.0465116	0.0465116	0.0930233	0.0232558	0.0232558	0.0465116	0.0465116	0.0465116	0.186047	0.0465116	0.232558	0	0.0465116	0.0465116	0.0232558	0	0	0.0465116	0	0.0465116	0.0465116	0.139535
	22	0.0454545	0	0.0454545	0.0454545	0	0.0454545	0	0.0454545	0	0	0.0454545	0.0454545	0.0454545	0.0454545	0.0454545	0.0454545	0	0	0.0454545	0	0.272727	0.0454545	0.0454545	0.0454545	0.136364	0.0454545	0.0454545	0.0909091	0	0	0.0454545	0.0454545	0.0454545	0.136364	0.0454545	0.181818	0	0.0454545	0.0454545	0	0	0	0.0454545	0	0.0454545	0.0454545	0.136364
	23												NA	NA	NA	NA	NA	NA	NA	NA	NA		NA	NA	NA		NA	NA	0	NA	NA	NA	NA	NA		NA		NA	NA		NA	NA	NA	NA	NA	NA	NA
MOCA<=23	1	0.0344828	0.0344828	0.0689655	0.0557029	0.0490716	0.104775	0.0265252	0.0278515	0.0106101	0.0212202	0.0862069	0.00928382	0.0145889	0.0397878	0.0278515	0.00795756	0.00132626	0.0225464	0.0251989	0.0119363	0.160477	0.0198939	0.0318302	0.0198939	0.071618	0.0981432	0.0198939	0.118037	0.030504	0.035809	0.0265252	0.0265252	0.0331565	0.15252	0.0212202	0.17374	0.0159151	0.0251989	0.0411141	0.0225464	0.00795756	0.0066313	0.0225464	0.0344828	0.0623342	0.0185676	0.137931
	2	0.0334225	0.0347594	0.0681818	0.0561497	0.0481283	0.104278	0.0254011	0.026738	0.0106952	0.0213904	0.0842246	0.00935829	0.0147059	0.040107	0.0280749	0.00802139	0.0013369	0.0227273	0.0254011	0.0120321	0.161765	0.0200535	0.0320856	0.0200535	0.0721925	0.0962567	0.0200535	0.11631	0.0307487	0.0360963	0.026738	0.026738	0.0334225	0.153743	0.0213904	0.175134	0.0160428	0.0254011	0.0414439	0.0227273	0.00802139	0.00668449	0.0227273	0.0347594	0.0628342	0.0187166	0.139037
	3	0.0327869	0.0355191	0.068306	0.057377	0.0491803	0.106557	0.0259563	0.0273224	0.010929	0.0177596	0.0819672	0.00956284	0.0150273	0.0396175	0.0286885	0.00819672	0.00136612	0.023224	0.0259563	0.0122951	0.163934	0.0204918	0.0314208	0.0204918	0.0724044	0.0901639	0.0204918	0.110656	0.0314208	0.0368852	0.0273224	0.0273224	0.034153	0.157104	0.0204918	0.177596	0.0150273	0.0245902	0.0396175	0.023224	0.00819672	0.0068306	0.023224	0.034153	0.0642077	0.0191257	0.14071
	4	0.0329041	0.0343348	0.0672389	0.0572246	0.0486409	0.105866	0.0271817	0.0271817	0.0100143	0.0157368	0.0801144	0.0100143	0.0143062	0.0400572	0.0286123	0.00858369	0.00143062	0.0243205	0.0271817	0.0128755	0.167382	0.0200286	0.0329041	0.0214592	0.074392	0.0844063	0.0214592	0.105866	0.0314735	0.0386266	0.0257511	0.0271817	0.0357654	0.158798	0.018598	0.177396	0.0128755	0.0257511	0.0386266	0.0228898	0.00858369	0.00715308	0.0243205	0.0343348	0.0658083	0.0200286	0.144492
	5	0.0324575	0.0340031	0.0664606	0.0587326	0.0417311	0.100464	0.0278207	0.0262751	0.0108192	0.0139104	0.0788253	0.0108192	0.0139104	0.0401855	0.0278207	0.00772797	0.0015456	0.0231839	0.0278207	0.0139104	0.166924	0.0216383	0.0340031	0.0231839	0.0788253	0.0788253	0.0216383	0.100464	0.0340031	0.0370943	0.0262751	0.0278207	0.0370943	0.162287	0.0200927	0.18238	0.0123648	0.0262751	0.0386399	0.0216383	0.00927357	0.00772797	0.0262751	0.0340031	0.0680062	0.0200927	0.148377
	6	0.0329289	0.0363951	0.0693241	0.0589255	0.0433276	0.102253	0.0277296	0.0294627	0.0103986	0.00866551	0.0762565	0.0121317	0.0138648	0.0381283	0.0294627	0.00693241	0.0017331	0.0242634	0.0294627	0.0121317	0.168111	0.0242634	0.0329289	0.0259965	0.0831889	0.0693241	0.0242634	0.0935875	0.0311958	0.034662	0.0277296	0.0259965	0.0381283	0.157712	0.0207972	0.17851	0.0121317	0.0294627	0.0415945	0.0242634	0.0103986	0.00866551	0.0294627	0.0311958	0.0606586	0.0225303	0.143847
	7	0.0277264	0.0332717	0.0609982	0.0609982	0.0425139	0.103512	0.025878	0.0314233	0.00924214	0.00924214	0.0757856	0.012939	0.0147874	0.0369686	0.0295749	0.00739372	0.00184843	0.0240296	0.0277264	0.012939	0.168207	0.025878	0.0332717	0.0221811	0.0813309	0.0702403	0.025878	0.0961183	0.0314233	0.0351201	0.0295749	0.0277264	0.0406654	0.16451	0.0221811	0.186691	0.012939	0.0277264	0.0406654	0.0240296	0.00924214	0.00924214	0.0314233	0.0295749	0.0591497	0.0240296	0.144177
	8	0.0243902	0.0325203	0.0569106	0.0609756	0.0406504	0.101626	0.0223577	0.0325203	0.0101626	0.00813008	0.0731707	0.0121951	0.0142276	0.0365854	0.0304878	0.00813008	0.00203252	0.0264228	0.0304878	0.0142276	0.174797	0.0284553	0.0345528	0.0243902	0.0873984	0.0670732	0.0243902	0.0914634	0.0304878	0.0325203	0.0325203	0.0284553	0.0426829	0.166667	0.0223577	0.189024	0.0121951	0.0243902	0.0365854	0.0223577	0.0101626	0.0101626	0.0325203	0.0304878	0.0569106	0.0264228	0.146341
	9	0.0243363	0.0331858	0.0575221	0.0597345	0.0353982	0.0951327	0.0243363	0.0331858	0.00884956	0.00884956	0.0752212	0.0132743	0.0154867	0.0376106	0.0331858	0.00884956	0.00221239	0.0243363	0.0287611	0.0154867	0.179204	0.0309735	0.0353982	0.0265487	0.0929204	0.0641593	0.0265487	0.090708	0.0309735	0.0309735	0.0309735	0.0243363	0.0376106	0.154867	0.0243363	0.179204	0.0110619	0.0243363	0.0353982	0.0221239	0.00884956	0.0110619	0.0331858	0.0331858	0.0597345	0.0265487	0.152655
	10	0.0226131	0.0301508	0.0527638	0.0552764	0.0326633	0.0879397	0.0226131	0.0301508	0.00753769	0.0100503	0.0703518	0.0150754	0.0150754	0.0427136	0.0326633	0.0100503	0.00251256	0.0251256	0.0326633	0.0150754	0.190955	0.0276382	0.0301508	0.0251256	0.0829146	0.0577889	0.0301508	0.0879397	0.0326633	0.0326633	0.0351759	0.0276382	0.040201	0.168342	0.0276382	0.19598	0.0100503	0.0276382	0.0376884	0.0251256	0.0100503	0.00753769	0.0301508	0.0351759	0.0577889	0.0276382	0.150754
	11	0.0223464	0.027933	0.0502793	0.0530726	0.0363128	0.0893855	0.0251397	0.027933	0.00837989	0.0111732	0.0726257	0.0167598	0.0167598	0.0418994	0.0307263	0.00837989	0.0027933	0.027933	0.0363128	0.0167598	0.198324	0.0251397	0.0307263	0.0223464	0.0782123	0.0530726	0.0307263	0.0837989	0.0307263	0.0335196	0.0335196	0.0307263	0.0418994	0.170391	0.027933	0.198324	0.00837989	0.0307263	0.0391061	0.027933	0.0111732	0.00837989	0.027933	0.0391061	0.0530726	0.0223464	0.142458
	12	0.022293	0.0318471	0.0541401	0.0477707	0.0318471	0.0796178	0.0286624	0.0318471	0.00955414	0.0127389	0.0828025	0.0191083	0.0127389	0.044586	0.0286624	0.00955414	0.00318471	0.0318471	0.0350318	0.0127389	0.197452	0.0254777	0.0350318	0.0254777	0.0859873	0.0509554	0.0286624	0.0796178	0.0286624	0.0350318	0.0286624	0.0318471	0.0382166	0.16242	0.0254777	0.187898	0.00955414	0.0318471	0.0414013	0.0286624	0.00955414	0.00955414	0.0286624	0.044586	0.0477707	0.022293	0.143312
	13	0.0251799	0.0323741	0.057554	0.0503597	0.0359712	0.0863309	0.028777	0.0323741	0.0107914	0.0107914	0.0827338	0.0215827	0.0143885	0.0467626	0.028777	0.00719425	0.00359712	0.0323741	0.0323741	0.0107914	0.197842	0.0215827	0.0359712	0.0251799	0.0827338	0.0503597	0.028777	0.0791367	0.0323741	0.0323741	0.0251799	0.0323741	0.0359712	0.158273	0.0215827	0.179856	0.00719425	0.028777	0.0359712	0.0251799	0.00719425	0.0107914	0.0323741	0.0467626	0.0503597	0.0251799	0.154676
	14	0.0198413	0.0277778	0.047619	0.0515873	0.0396825	0.0912698	0.0277778	0.031746	0.0119048	0.00793651	0.0793651	0.0198413	0.015873	0.0436508	0.0277778	0.00793651	0.00396825	0.031746	0.0357143	0.0119048	0.198413	0.0198413	0.0357143	0.0277778	0.0833333	0.047619	0.0238095	0.0714286	0.031746	0.0357143	0.0277778	0.0357143	0.0357143	0.166667	0.0198413	0.186508	0.00793651	0.0238095	0.031746	0.0277778	0.00793651	0.0119048	0.0357143	0.047619	0.0515873	0.0277778	0.162698
	15	0.0153061	0.0255102	0.0408163	0.0510204	0.0459184	0.0969388	0.0306122	0.0357143	0.0153061	0.0102041	0.0918367	0.0204082	0.0153061	0.0408163	0.0306122	0.0102041	0.00510204	0.0306122	0.0357143	0.0102041	0.19898	0.0204082	0.0255102	0.0255102	0.0714286	0.0510204	0.0255102	0.0765306	0.0306122	0.0357143	0.0306122	0.0357143	0.0357143	0.168367	0.0204082	0.188776	0.00510204	0.0204082	0.0255102	0.0306122	0	0.00510204	0.0408163	0.0459184	0.0561224	0.0306122	0.173469
	16	0.0180723	0.0240964	0.0421687	0.0481928	0.0481928	0.0963855	0.0301205	0.0361446	0.0180723	0.0060241	0.0903614	0.0240964	0.0180723	0.0421687	0.0301205	0.0120482	0.0060241	0.0361446	0.0301205	0.0060241	0.204819	0.0180723	0.0240964	0.0301205	0.0722892	0.0542169	0.0180723	0.0722892	0.0301205	0.0361446	0.0301205	0.0361446	0.0361446	0.168675	0.0180723	0.186747	0.0060241	0.0180723	0.0240964	0.0361446	0	0.0060241	0.0421687	0.0421687	0.0542169	0.0301205	0.168675
	17	0.0254237	0.0254237	0.0508475	0.0423729	0.0423729	0.0847458	0.0254237	0.0338983	0.0169492	0.00847458	0.0847458	0.0338983	0.0254237	0.0508475	0.0338983	0.0169492	0.00847458	0.0423729	0.0338983	0.00847458	0.254237	0.0169492	0.0169492	0.0338983	0.0677966	0.0508475	0.0254237	0.0762712	0.0338983	0.0254237	0.0338983	0.0338983	0.0338983	0.161017	0.0169492	0.177966	0.00847458	0.00847458	0.0169492	0.0423729	0	0	0.0338983	0.0338983	0.0508475	0.0254237	0.144068
	18	0.0254237	0.0254237	0.0508475	0.0423729	0.0423729	0.0847458	0.0254237	0.0338983	0.0169492	0.00847458	0.0847458	0.0338983	0.0254237	0.0508475	0.0338983	0.0169492	0.00847458	0.0423729	0.0338983	0.00847458	0.254237	0.0169492	0.0169492	0.0338983	0.0677966	0.0508475	0.0254237	0.0762712	0.0338983	0.0254237	0.0338983	0.0338983	0.0338983	0.161017	0.0169492	0.177966	0.00847458	0.00847458	0.0169492	0.0423729	0	0	0.0338983	0.0338983	0.0508475	0.0254237	0.144068
	19	0.0121951	0.0243902	0.0365854	0.0365854	0.0365854	0.0731707	0.0243902	0.0365854	0	0	0.0609756	0.0487805	0.0365854	0.0487805	0.0365854	0.0121951	0.0121951	0.0487805	0.0243902	0.0121951	0.280488	0.0243902	0.0243902	0.0365854	0.0853659	0.0487805	0.0243902	0.0731707	0.0243902	0.0243902	0.0365854	0.0365854	0.0487805	0.170732	0.0243902	0.195122	0	0.0121951	0.0121951	0.0487805	0	0	0.0243902	0.0365854	0.0487805	0.0243902	0.134146
	20	0.015873	0.015873	0.031746	0.031746	0.031746	0.0634921	0.015873	0.031746	0	0	0.047619	0.047619	0.047619	0.047619	0.031746	0.015873	0.015873	0.047619	0.015873	0.015873	0.285714	0.031746	0.031746	0.031746	0.0952381	0.047619	0.031746	0.0793651	0.031746	0.031746	0.031746	0.031746	0.047619	0.174603	0.031746	0.206349	0	0.015873	0.015873	0.047619	0	0	0.031746	0.031746	0.047619	0.015873	0.126984
	21	0	0	0	0.0434783	0.0434783	0.0869565	0	0.0434783	0	0	0.0434783	0.0434783	0.0434783	0.0434783	0.0434783	0.0434783	0	0.0434783	0	0	0.26087	0.0434783	0.0434783	0.0434783	0.130435	0.0434783	0	0.0434783	0.0434783	0.0434783	0.0434783	0.0434783	0.0434783	0.217391	0.0434783	0.26087	0	0	0	0.0434783	0	0	0.0434783	0.0434783	0.0434783	0	0.130435
	22	0	0	0	0.0434783	0.0434783	0.0869565	0	0.0434783	0	0	0.0434783	0.0434783	0.0434783	0.0434783	0.0434783	0.0434783	0	0.0434783	0	0	0.26087	0.0434783	0.0434783	0.0434783	0.130435	0.0434783	0	0.0434783	0.0434783	0.0434783	0.0434783	0.0434783	0.0434783	0.217391	0.0434783	0.26087	0	0	0	0.0434783	0	0	0.0434783	0.0434783	0.0434783	0	0.130435
	23	0	0	0	0.0434783	0.0434783	0.0869565	0	0.0434783	0	0	0.0434783	0.0434783	0.0434783	0.0434783	0.0434783	0.0434783	0	0.0434783	0	0	0.26087	0.0434783	0.0434783	0.0434783	0.130435	0.0434783	0	0.0434783	0.0434783	0.0434783	0.0434783	0.0434783	0.0434783	0.217391	0.0434783	0.26087	0	0	0	0.0434783	0	0	0.0434783	0.0434783	0.0434783	0	0.130435

## Sheet: Tab 5 EIW-female-MOCA
		Environmental																					Sociocultural															Behavioral
		Neighborhood			Education			Living conditions					Healthcare										Religiosity				Life stressors			Personality						Life satisfaction		John Henryism						Health behaviors
	d	Neighborhood cohesive	Neighborhood disorder	Factor neighborhood	Year of education	Reading skills	Factor education	Living conditions	Transportation	Communication	Assets	Factor livelihood	Emotional barriers	Executive function barriers	Healthcare navigation barriers	Provider attitudes barriers	patient-provider communication barriers	Sensory barriers	SES barriers	Support barriers	Waiting room barriers	Factor healthcare	Attending religious services	Private religious activities	Intrinsic religiosity	Religiosity factor	Hardship	Social stressor	Social factors	Extroverts	Agreeable	Openness	Conscienciousness	Neuroticism	Personality Factor	Satisfaction with life	Psychological factor	Coping	Vigilance	Factor Henryism& vigilance	Psychosocial Risk/Resilience Everyday Discrimination	Physical activities	Sitting	Smoking	Alcohol	Illicit drugs	Food security	Factor Health behavior
Female MOCA>23	1	0.0378251	0.0271868	0.0650118	0.036643	0.0141844	0.0508274	0.0260047	0.0260047	0.00472813	0.0319149	0.0886525	0.00472813	0.0200946	0.0307329	0.0200946	0.0153664	0.00118203	0.0224586	0.0260047	0.0070922	0.147754	0.0449173	0.0449173	0.0130024	0.102837	0.0319149	0.107565	0.13948	0.0236407	0.0224586	0.0236407	0.0236407	0.0236407	0.117021	0.0307329	0.147754	0.0248227	0.0295508	0.0543735	0.0177305	0.0118203	0.00945627	0.0236407	0.0401891	0.0839243	0.0307329	0.199764
	2	0.0384615	0.0276442	0.0661058	0.0360577	0.0144231	0.0504808	0.0264423	0.0264423	0.00480769	0.03125	0.0889423	0.00480769	0.0204327	0.03125	0.0204327	0.015625	0.00120192	0.0228365	0.0264423	0.00721154	0.15024	0.0456731	0.0456731	0.0132212	0.104567	0.0324519	0.104567	0.137019	0.0216346	0.0216346	0.0240385	0.0240385	0.0240385	0.115385	0.03125	0.146635	0.0240385	0.0300481	0.0540865	0.0180288	0.0120192	0.00961539	0.0240385	0.0396635	0.0817308	0.03125	0.198317
	3	0.0384615	0.0294872	0.0679487	0.0371795	0.0141026	0.0512821	0.025641	0.025641	0.00384615	0.025641	0.0807692	0.00512821	0.0217949	0.0307692	0.0217949	0.0153846	0.00128205	0.024359	0.0282051	0.00769231	0.15641	0.0435897	0.0435897	0.0141026	0.101282	0.0320513	0.0987179	0.130769	0.0217949	0.0217949	0.024359	0.025641	0.025641	0.119231	0.0307692	0.15	0.0205128	0.0282051	0.0487179	0.0192308	0.0128205	0.0102564	0.025641	0.0384615	0.0833333	0.0333333	0.203846
	4	0.0384088	0.0301783	0.0685871	0.0384088	0.0150892	0.0534979	0.0246914	0.0260631	0.00411523	0.0246914	0.079561	0.00548697	0.0233196	0.0329218	0.0233196	0.0150892	0.00137174	0.0260631	0.0301783	0.00685871	0.164609	0.0397805	0.0397805	0.0109739	0.090535	0.0329218	0.0960219	0.128944	0.0192044	0.0233196	0.0233196	0.0260631	0.0260631	0.11797	0.0315501	0.14952	0.0205761	0.0288066	0.0493827	0.0205761	0.0109739	0.00960219	0.0274348	0.0342936	0.0823045	0.0356653	0.200274
	5	0.0376766	0.032967	0.0706436	0.0361067	0.0141287	0.0502355	0.0251177	0.0235479	0.00470958	0.0251177	0.0784929	0.00627943	0.0251177	0.0345369	0.0266876	0.0172684	0.00156986	0.0251177	0.0251177	0.00784929	0.169545	0.0392465	0.0392465	0.00941915	0.0879121	0.032967	0.0894819	0.122449	0.0188383	0.021978	0.0235479	0.0298273	0.0298273	0.124019	0.032967	0.156986	0.0204082	0.0298273	0.0502355	0.0235479	0.00627943	0.00941915	0.0298273	0.0313972	0.0769231	0.0376766	0.191523
	6	0.0355872	0.0302491	0.0658363	0.0373665	0.0124555	0.0498221	0.0231317	0.0231317	0.00355872	0.024911	0.0747331	0.00711744	0.024911	0.0302491	0.0284698	0.019573	0.00177936	0.024911	0.0231317	0.0088968	0.169039	0.0427046	0.0427046	0.00711744	0.0925267	0.0355872	0.088968	0.124555	0.0177936	0.0231317	0.0266904	0.0320285	0.0320285	0.131673	0.0355872	0.16726	0.0160142	0.0302491	0.0462633	0.024911	0.00711744	0.00533808	0.0338078	0.0320285	0.0711744	0.0373665	0.186833
	7	0.0371901	0.0309917	0.0681818	0.0392562	0.0144628	0.053719	0.0227273	0.0247934	0.00206612	0.0206612	0.0702479	0.00826446	0.0247934	0.0309917	0.0309917	0.0206612	0.00206612	0.0268595	0.0247934	0.0103306	0.179752	0.0454545	0.0454545	0.00619835	0.0971074	0.0371901	0.0785124	0.115702	0.018595	0.0247934	0.0289256	0.0330579	0.0330579	0.13843	0.0309917	0.169421	0.0144628	0.0330579	0.0475207	0.0268595	0.00206612	0.00619835	0.0309917	0.0289256	0.0681818	0.0371901	0.173554
	8	0.035	0.03	0.065	0.035	0.015	0.05	0.025	0.025	0.0025	0.0175	0.07	0.01	0.0275	0.0325	0.0325	0.025	0.0025	0.0275	0.02	0.01	0.1875	0.0475	0.0475	0.0075	0.1025	0.035	0.0775	0.1125	0.0175	0.0225	0.0275	0.0325	0.0325	0.1325	0.035	0.1675	0.01	0.0275	0.0375	0.03	0	0.005	0.0325	0.03	0.0675	0.04	0.175
	9	0.0333333	0.0277778	0.0611111	0.0305556	0.0111111	0.0416667	0.0277778	0.0277778	0.00277778	0.0166667	0.075	0.00833333	0.025	0.0361111	0.0305556	0.0222222	0.00277778	0.025	0.0222222	0.0111111	0.183333	0.0444444	0.0444444	0.00555556	0.0944444	0.0361111	0.0805556	0.116667	0.0166667	0.0222222	0.0305556	0.0333333	0.0361111	0.138889	0.0333333	0.172222	0.00833333	0.0305556	0.0388889	0.0333333	0	0.00555556	0.0305556	0.0305556	0.0722222	0.0416667	0.180556
	10	0.0358423	0.0286738	0.0645161	0.0358423	0.0143369	0.0501792	0.0322581	0.0286738	0.00358423	0.0107527	0.0752688	0.00716846	0.0250896	0.0250896	0.0286738	0.0179211	0.00358423	0.0215054	0.0215054	0.0107527	0.16129	0.046595	0.046595	0.00716846	0.100358	0.0358423	0.078853	0.114695	0.0215054	0.0286738	0.0286738	0.0322581	0.0322581	0.143369	0.0430108	0.18638	0.0107527	0.0286738	0.0394265	0.0322581	0	0.00358423	0.0358423	0.0250896	0.0716846	0.0430108	0.179211
	11	0.0365297	0.022831	0.0593607	0.0319635	0.0136986	0.0456621	0.0319635	0.022831	0.00456621	0.00913242	0.0684932	0.00913242	0.0319635	0.022831	0.0319635	0.022831	0.00456621	0.022831	0.022831	0.0136986	0.182648	0.0456621	0.0456621	0.00913242	0.100457	0.0456621	0.0730594	0.118721	0.0273973	0.022831	0.0273973	0.0365297	0.0365297	0.150685	0.0410959	0.191781	0.00913242	0.0365297	0.0456621	0.0319635	0	0.00456621	0.022831	0.022831	0.0639269	0.0456621	0.159817
	12	0.0426829	0.0243902	0.0670732	0.0365854	0.0182927	0.054878	0.0304878	0.0182927	0.00609756	0.00609756	0.0609756	0.0121951	0.0365854	0.0182927	0.0365854	0.0243902	0	0.0304878	0.0304878	0.00609756	0.195122	0.054878	0.054878	0.0121951	0.121951	0.0487805	0.0670732	0.115854	0.0182927	0.00609756	0.0243902	0.0304878	0.0243902	0.103659	0.0365854	0.140244	0.00609756	0.0426829	0.0487805	0.0365854	0	0.00609756	0.0304878	0.0243902	0.0670732	0.0365854	0.164634
	13	0.0431034	0.0258621	0.0689655	0.0344828	0.0258621	0.0603448	0.0344828	0.0258621	0.00862069	0.00862069	0.0775862	0.0172414	0.0344828	0.00862069	0.0344828	0.0344828	0	0.0344828	0.0258621	0	0.189655	0.0431034	0.0431034	0.0172414	0.103448	0.0431034	0.0603448	0.103448	0.0172414	0.00862069	0.0258621	0.0258621	0.0258621	0.103448	0.0344828	0.137931	0.00862069	0.0517241	0.0603448	0.0344828	0	0.00862069	0.0344828	0.0172414	0.0603448	0.0431034	0.163793
	14	0.0519481	0.038961	0.0909091	0.038961	0.025974	0.0649351	0.038961	0.025974	0.012987	0.012987	0.0909091	0.025974	0.025974	0.012987	0.038961	0.038961	0	0.038961	0.012987	0	0.194805	0.038961	0.038961	0.012987	0.0909091	0.038961	0.0519481	0.0909091	0.012987	0.012987	0.025974	0.012987	0.012987	0.0779221	0.012987	0.0909091	0.012987	0.0519481	0.0649351	0.038961	0	0.012987	0.038961	0.025974	0.0649351	0.038961	0.181818
	15	0.047619	0.047619	0.0952381	0.031746	0.031746	0.0634921	0.031746	0.015873	0.015873	0.015873	0.0793651	0.031746	0.031746	0.015873	0.047619	0.047619	0	0.047619	0.015873	0	0.238095	0.031746	0.031746	0.015873	0.0793651	0.031746	0.047619	0.0793651	0.015873	0.015873	0.031746	0.015873	0.015873	0.0952381	0.015873	0.111111	0	0.047619	0.047619	0.031746	0	0.015873	0.031746	0.031746	0.0634921	0.031746	0.174603
	16	0.0625	0.0625	0.125	0.0416667	0.0416667	0.0833333	0.0416667	0.0208333	0.0208333	0.0208333	0.104167	0.0416667	0.0416667	0	0.0416667	0.0416667	0	0.0416667	0.0208333	0	0.229167	0.0208333	0.0208333	0	0.0416667	0.0416667	0.0416667	0.0833333	0	0.0208333	0.0208333	0	0	0.0416667	0.0208333	0.0625	0	0.0416667	0.0416667	0.0208333	0	0.0208333	0.0416667	0.0208333	0.0625	0.0416667	0.1875
	17	NA	NA	NA	NA	NA	NA	NA	NA	NA	NA	NA	NA	NA	NA	NA	NA	NA	NA	NA	NA	NA	NA	NA	NA	NA	NA	NA	NA	NA	NA	NA	NA	NA	0	NA	NA	NA	NA	NA	NA	NA	NA	NA	NA	NA	NA	NA
	18	NA	NA	NA	NA	NA	NA	NA	NA	NA	NA	NA	NA	NA	NA	NA	NA	NA	NA	NA	NA	NA	NA	NA	NA	NA	NA	NA	NA	NA	NA	NA	NA	NA	0	NA	NA	NA	NA	NA	NA	NA	NA	NA	NA	NA	NA	NA
	19	NA	NA	NA	NA	NA	NA	NA	NA	NA	NA	NA	NA	NA	NA	NA	NA	NA	NA	NA	NA	NA	NA	NA	NA	NA	NA	NA	NA	NA	NA	NA	NA	NA	0	NA	NA	NA	NA	NA	NA	NA	NA	NA	NA	NA	NA	NA
	20	NA	NA	NA	NA	NA	NA	NA	NA	NA	NA	NA	NA	NA	NA	NA	NA	NA	NA	NA	NA	NA	NA	NA	NA	NA	NA	NA	NA	NA	NA	NA	NA	NA	0	NA	NA	NA	NA	NA	NA	NA	NA	NA	NA	NA	NA	NA
	21	NA	NA	NA	NA	NA	NA	NA	NA	NA	NA	NA	NA	NA	NA	NA	NA	NA	NA	NA	NA	NA	NA	NA	NA	NA	NA	NA	NA	NA	NA	NA	NA	NA	0	NA	NA	NA	NA	NA	NA	NA	NA	NA	NA	NA	NA	NA
	22	NA	NA	NA	NA	NA	NA	NA	NA	NA	NA	NA	NA	NA	NA	NA	NA	NA	NA	NA	NA	NA	NA	NA	NA	NA	NA	NA	NA	NA	NA	NA	NA	NA	0	NA	NA	NA	NA	NA	NA	NA	NA	NA	NA	NA	NA	NA
	23	NA	NA	NA	NA	NA	NA	NA	NA	NA	NA	NA	NA	NA	NA	NA	NA	NA	NA	NA	NA	NA	NA	NA	NA	NA	NA	NA	NA	NA	NA	NA	NA	NA	0	NA	NA	NA	NA	NA	NA	NA	NA	NA	NA	NA	NA	NA
Female MOCA<=23	1	0.0380762	0.0380762	0.0761523	0.0480962	0.0480962	0.0961924	0.0360721	0.0240481	0.00601202	0.0260521	0.0921844	0.00601202	0.012024	0.0360721	0.0260521	0.00801603	0	0.0200401	0.0280561	0.012024	0.148297	0.0380762	0.0380762	0.0160321	0.0921844	0.0180361	0.104208	0.122244	0.0320641	0.0480962	0.0220441	0.0260521	0.0320641	0.160321	0.0200401	0.180361	0.0220441	0.0280561	0.0501002	0.0220441	0.01002	0.00801603	0.0160321	0.0320641	0.0601202	0.0140281	0.140281
	2	0.0364372	0.0384615	0.0748988	0.048583	0.0465587	0.0951417	0.034413	0.0242915	0.00607287	0.0263158	0.0910931	0.00607287	0.0121457	0.0364372	0.0263158	0.00809717	0	0.0202429	0.0283401	0.0121457	0.149798	0.0384615	0.0384615	0.0161943	0.0931174	0.0182186	0.101215	0.119433	0.0323887	0.048583	0.0222672	0.0263158	0.0323887	0.161943	0.0202429	0.182186	0.0222672	0.0283401	0.0506073	0.0222672	0.0101215	0.00809717	0.0161943	0.0323887	0.0607287	0.01417	0.1417
	3	0.0373444	0.0394191	0.0767635	0.0497925	0.0477178	0.0975104	0.0352697	0.0248963	0.00622407	0.0207469	0.0871369	0.00622407	0.0124481	0.0352697	0.026971	0.00829875	0	0.0207469	0.0290456	0.0124481	0.151452	0.0373444	0.0373444	0.0165975	0.0912863	0.0186722	0.0954357	0.114108	0.033195	0.0497925	0.0228216	0.026971	0.033195	0.165975	0.0186722	0.184647	0.0228216	0.026971	0.0497925	0.0228216	0.0103734	0.00829875	0.0165975	0.0311203	0.0622407	0.0145228	0.143154
	4	0.0373626	0.0373626	0.0747253	0.0483516	0.0461538	0.0945055	0.0373626	0.0241758	0.00659341	0.0175824	0.0857143	0.00659341	0.010989	0.0351648	0.0263736	0.00879121	0	0.021978	0.0307692	0.0131868	0.153846	0.0395604	0.0395604	0.0175824	0.0967033	0.0197802	0.0879121	0.107692	0.032967	0.0527473	0.021978	0.0285714	0.0351648	0.171429	0.0175824	0.189011	0.0197802	0.0285714	0.0483516	0.021978	0.010989	0.00879121	0.0175824	0.032967	0.0637363	0.0153846	0.149451
	5	0.0372208	0.0372208	0.0744417	0.0496278	0.0347395	0.0843672	0.0397022	0.0223325	0.00744417	0.0148883	0.0843672	0.00744417	0.00992556	0.0347395	0.0248139	0.00744417	0	0.0198511	0.0322581	0.0148883	0.151365	0.0421836	0.0421836	0.0198511	0.104218	0.0198511	0.0794045	0.0992556	0.0372208	0.0521092	0.0223325	0.0297767	0.0372208	0.17866	0.0198511	0.198511	0.0198511	0.0297767	0.0496278	0.0198511	0.0124069	0.00992556	0.0198511	0.0322581	0.0669975	0.0148883	0.156328
	6	0.0379009	0.0408163	0.0787172	0.0495627	0.0379009	0.0874636	0.0408163	0.0262391	0.0058309	0.00874636	0.0816327	0.00874636	0.00874636	0.03207	0.0262391	0.0058309	0	0.0204082	0.0349854	0.0145773	0.151603	0.0408163	0.0408163	0.0233236	0.104956	0.0233236	0.0641399	0.0874636	0.03207	0.0495627	0.0233236	0.0262391	0.0379009	0.169096	0.0233236	0.19242	0.0204082	0.0349854	0.0553936	0.0233236	0.0145773	0.0116618	0.0233236	0.0291545	0.058309	0.0174927	0.154519
	7	0.028754	0.0351438	0.0638978	0.0511182	0.0351438	0.086262	0.0383387	0.028754	0.00319489	0.00958466	0.0798722	0.00958466	0.00958466	0.028754	0.0255591	0.00638978	0	0.0191693	0.0319489	0.0159744	0.146965	0.0447284	0.0447284	0.0191693	0.108626	0.0255591	0.0670927	0.0926518	0.0319489	0.0511182	0.0255591	0.028754	0.0415335	0.178914	0.0255591	0.204473	0.0223642	0.0351438	0.057508	0.0223642	0.0127796	0.0127796	0.0255591	0.028754	0.057508	0.0191693	0.15655
	8	0.028777	0.0395683	0.0683453	0.0539568	0.0323741	0.0863309	0.0323741	0.028777	0.00359712	0.00719425	0.0719424	0.00719425	0.00719425	0.028777	0.028777	0.00719425	0	0.0215827	0.0359712	0.0179856	0.154676	0.0467626	0.0467626	0.0215827	0.115108	0.0251799	0.0647482	0.0899281	0.028777	0.0467626	0.028777	0.028777	0.0431655	0.176259	0.0251799	0.201439	0.0215827	0.0323741	0.0539568	0.0179856	0.0143885	0.0143885	0.0251799	0.028777	0.0539568	0.0215827	0.158273
	9	0.0275591	0.0393701	0.0669291	0.0551181	0.0275591	0.0826772	0.0354331	0.0314961	0.00393701	0.00787402	0.0787402	0.00787402	0.00787402	0.0314961	0.0314961	0.00787402	0	0.019685	0.0354331	0.019685	0.161417	0.0472441	0.0472441	0.023622	0.11811	0.0275591	0.0629921	0.0905512	0.0275591	0.0433071	0.023622	0.023622	0.0354331	0.153543	0.0275591	0.181102	0.019685	0.0314961	0.0511811	0.015748	0.011811	0.015748	0.0275591	0.0314961	0.0590551	0.023622	0.169291
	10	0.0264317	0.0352423	0.061674	0.0528634	0.0264317	0.0792952	0.030837	0.030837	0.00440529	0.00881057	0.0748899	0.00881057	0.00881057	0.0352423	0.030837	0.00881057	0	0.0220264	0.0396476	0.0176211	0.171806	0.0396476	0.0396476	0.0220264	0.101322	0.030837	0.0572687	0.0881057	0.030837	0.0440529	0.0264317	0.0264317	0.0352423	0.162996	0.030837	0.193833	0.0176211	0.0352423	0.0528634	0.0176211	0.0132159	0.0132159	0.0264317	0.0352423	0.0572687	0.0264317	0.171806
	11	0.0241546	0.0338164	0.057971	0.0531401	0.0289855	0.0821256	0.0338164	0.0289855	0.00483092	0.00966184	0.0772947	0.00966184	0.00966184	0.0338164	0.0289855	0.00483092	0	0.0241546	0.0434783	0.0193237	0.173913	0.0434783	0.0434783	0.0241546	0.111111	0.0289855	0.0531401	0.0821256	0.0289855	0.0434783	0.0241546	0.0289855	0.0338164	0.15942	0.0289855	0.188406	0.0144928	0.0386473	0.0531401	0.0193237	0.0144928	0.0144928	0.0289855	0.0386473	0.0531401	0.0193237	0.169082
	12	0.0216216	0.0378378	0.0594595	0.0486486	0.027027	0.0756757	0.0378378	0.0324324	0.00540541	0.0108108	0.0864865	0.0108108	0.00540541	0.0378378	0.0216216	0.00540541	0	0.027027	0.0432432	0.0162162	0.167568	0.0486486	0.0486486	0.027027	0.124324	0.027027	0.0486486	0.0756757	0.027027	0.0432432	0.0216216	0.027027	0.0324324	0.151351	0.027027	0.178378	0.0162162	0.0378378	0.0540541	0.0216216	0.0162162	0.0162162	0.027027	0.0432432	0.0486486	0.0216216	0.172973
	13	0.0268456	0.0402685	0.0671141	0.0536913	0.033557	0.0872483	0.0402685	0.033557	0.00671141	0.00671141	0.0872483	0.0134228	0.00671141	0.0402685	0.0201342	0	0	0.0268456	0.0402685	0.0134228	0.161074	0.0536913	0.0536913	0.0268456	0.134228	0.0268456	0.0469799	0.0738255	0.033557	0.0402685	0.0134228	0.0268456	0.0268456	0.14094	0.0201342	0.161074	0.0134228	0.033557	0.0469799	0.0134228	0.0134228	0.0201342	0.033557	0.0469799	0.0536913	0.0268456	0.194631
	14	0.0220588	0.0367647	0.0588235	0.0588235	0.0367647	0.0955882	0.0367647	0.0294118	0.00735294	0.00735294	0.0808824	0.00735294	0.00735294	0.0367647	0.0220588	0	0	0.0220588	0.0441176	0.0147059	0.154412	0.0514706	0.0514706	0.0294118	0.132353	0.0220588	0.0441176	0.0661765	0.0367647	0.0441176	0.0147059	0.0294118	0.0294118	0.154412	0.0220588	0.176471	0.0147059	0.0294118	0.0441176	0.0147059	0.0147059	0.0220588	0.0367647	0.0514706	0.0514706	0.0294118	0.205882
	15	0.0125	0.0375	0.05	0.0625	0.05	0.1125	0.05	0.0375	0.0125	0.0125	0.1125	0	0	0.025	0.025	0	0	0.0125	0.05	0.0125	0.125	0.0375	0.0375	0.025	0.1	0.025	0.05	0.075	0.0375	0.05	0.0125	0.025	0.025	0.15	0.025	0.175	0.0125	0.025	0.0375	0.0125	0	0.0125	0.05	0.05	0.0625	0.0375	0.2125
	16	0.02	0.04	0.06	0.06	0.06	0.12	0.06	0.04	0.02	0	0.12	0	0	0.02	0.02	0	0	0.02	0.04	0	0.1	0.04	0.04	0.04	0.12	0	0.06	0.06	0.04	0.06	0	0.02	0.02	0.14	0.02	0.16	0.02	0.02	0.04	0.02	0	0.02	0.06	0.04	0.06	0.04	0.22
	17	0.0555556	0.0555556	0.111111	0.0555556	0.0555556	0.111111	0.0555556	0.0555556	0.0555556	0	0.166667	0	0	0.0555556	0	0	0	0	0.0555556	0	0.111111	0	0	0.0555556	0.0555556	0	0.0555556	0.0555556	0.0555556	0.0555556	0	0	0	0.111111	0	0.111111	0.0555556	0	0.0555556	0.0555556	0	0	0.0555556	0	0.0555556	0.0555556	0.166667
	18	0.0555556	0.0555556	0.111111	0.0555556	0.0555556	0.111111	0.0555556	0.0555556	0.0555556	0	0.166667	0	0	0.0555556	0	0	0	0	0.0555556	0	0.111111	0	0	0.0555556	0.0555556	0	0.0555556	0.0555556	0.0555556	0.0555556	0	0	0	0.111111	0	0.111111	0.0555556	0	0.0555556	0.0555556	0	0	0.0555556	0	0.0555556	0.0555556	0.166667
	19	NA	NA	NA	NA	NA	NA	NA	NA	NA	NA	NA	NA	NA	NA	NA	NA	NA	NA	NA	NA	NA	NA	NA	NA	NA	NA	NA	NA	NA	NA	NA	NA	NA	NA	NA	NA	NA	NA	NA	NA	NA	NA	NA	NA	NA	NA	NA
	20	NA	NA	NA	NA	NA	NA	NA	NA	NA	NA	NA	NA	NA	NA	NA	NA	NA	NA	NA	NA	NA	NA	NA	NA	NA	NA	NA	NA	NA	NA	NA	NA	NA	NA	NA	NA	NA	NA	NA	NA	NA	NA	NA	NA	NA	NA	NA
	21	NA	NA	NA	NA	NA	NA	NA	NA	NA	NA	NA	NA	NA	NA	NA	NA	NA	NA	NA	NA	NA	NA	NA	NA	NA	NA	NA	NA	NA	NA	NA	NA	NA	NA	NA	NA	NA	NA	NA	NA	NA	NA	NA	NA	NA	NA	NA
	22	NA	NA	NA	NA	NA	NA	NA	NA	NA	NA	NA	NA	NA	NA	NA	NA	NA	NA	NA	NA	NA	NA	NA	NA	NA	NA	NA	NA	NA	NA	NA	NA	NA	NA	NA	NA	NA	NA	NA	NA	NA	NA	NA	NA	NA	NA	NA
	23	NA	NA	NA	NA	NA	NA	NA	NA	NA	NA	NA	NA	NA	NA	NA	NA	NA	NA	NA	NA	NA	NA	NA	NA	NA	NA	NA	NA	NA	NA	NA	NA	NA	NA	NA	NA	NA	NA	NA	NA	NA	NA	NA	NA	NA	NA	NA

## Sheet: Tab 5 EIW-male-MOCA
		Environmental																					Sociocultural																Behavioral
		Neighborhood			Education			Living conditions					Healthcare										Religiosity				Life stressors			Personality							Life satisfaction		John Henryism						Health behaviors
	d	Neighborhood cohesive	Neighborhood disorder	Neighborhood Factor	Year of education	Education quality	Education factor	Living conditions	Transportation	Communication	Assets	Livelihood factor	Emotional barriers	Executive function barriers	Healthcare navigation barriers	Provider attitudes barriers	Patient-provider communication barriers	Sensory barriers	SES barriers	Support barriers	Waiting room barriers	Healthcare factor	Attending religious services	Private religious activities	Intrinsic religiosity	Religiosity factor	Social stressor	Hardship	Social factors	Extroverts	Agreeable	Openness	Conscientiousness	Neuroticism	Personality traits	Satisfaction with life	Psychological factor	Coping	Vigilance	Coping factor	Everyday Discrimination	Factor discrimination	Physical activities	Sitting	Smoking	Alcohol	Illicit drugs	Food security	Health Behavior Factor
Male MOCA>23	1	0.0248619	0.0165746	0.0414365	0.0414365	0.00552486	0.0469613	0.0248619	0.0303867	0.00276243	0.0276243	0.0856354	0.00552486	0.0220994	0.0359116	0.0276243	0.0110497	0.00552486	0.0110497	0.0248619	0.00552486	0.149171	0.0635359	0.0635359	0.0331492	0.160221	0.0248619	0.0801105	0.104972	0.0138122	0.0110497	0.0248619	0.019337	0.0220994	0.0911602	0.0441989	0.135359	0.019337	0.0276243	0.0469613	0.0303867	0.0303867	0.0110497	0.0138122	0.0303867	0.038674	0.0883978	0.0220994	0.20442
	2	0.0248619	0.0165746	0.0414365	0.0414365	0.00552486	0.0469613	0.0248619	0.0303867	0.00276243	0.0276243	0.0856354	0.00552486	0.0220994	0.0359116	0.0276243	0.0110497	0.00552486	0.0110497	0.0248619	0.00552486	0.149171	0.0635359	0.0635359	0.0331492	0.160221	0.0248619	0.0801105	0.104972	0.0138122	0.0110497	0.0248619	0.019337	0.0220994	0.0911602	0.0441989	0.135359	0.019337	0.0276243	0.0469613	0.0303867	0.0303867	0.0110497	0.0138122	0.0303867	0.038674	0.0883978	0.0220994	0.20442
	3	0.0248619	0.0165746	0.0414365	0.0414365	0.00552486	0.0469613	0.0248619	0.0303867	0.00276243	0.0276243	0.0856354	0.00552486	0.0220994	0.0359116	0.0276243	0.0110497	0.00552486	0.0110497	0.0248619	0.00552486	0.149171	0.0635359	0.0635359	0.0331492	0.160221	0.0248619	0.0801105	0.104972	0.0138122	0.0110497	0.0248619	0.019337	0.0220994	0.0911602	0.0441989	0.135359	0.019337	0.0276243	0.0469613	0.0303867	0.0303867	0.0110497	0.0138122	0.0303867	0.038674	0.0883978	0.0220994	0.20442
	4	0.0254958	0.0169972	0.0424929	0.0424929	0.00566572	0.0481586	0.0254958	0.0311615	0.00283286	0.0226629	0.082153	0.00566572	0.0226629	0.0368272	0.0283286	0.0113314	0.00566572	0.0113314	0.0254958	0.00566572	0.152975	0.0651558	0.0651558	0.0339943	0.164306	0.0254958	0.0793201	0.104816	0.0141643	0.0113314	0.0254958	0.01983	0.0226629	0.0934844	0.0453258	0.13881	0.01983	0.0283286	0.0481586	0.0311615	0.0311615	0.00849858	0.0141643	0.0311615	0.0339943	0.0849858	0.0226629	0.195467
	5	0.0267062	0.0178042	0.0445104	0.0445104	0.00593472	0.0504451	0.0267062	0.0296736	0.00296736	0.0237389	0.0830861	0.00593472	0.0237389	0.0385757	0.0296736	0.0118694	0.00593472	0.0118694	0.0267062	0.00593472	0.160237	0.0652819	0.0652819	0.0296736	0.160237	0.0267062	0.0771513	0.103858	0.0148368	0.0118694	0.0237389	0.0178042	0.0237389	0.0919881	0.041543	0.133531	0.0178042	0.0296736	0.0474777	0.032641	0.032641	0.00890208	0.0148368	0.032641	0.0356083	0.0801187	0.0237389	0.195846
	6	0.0198676	0.0198676	0.0397351	0.0430464	0.00662252	0.0496689	0.0231788	0.0331126	0.00331126	0.0165563	0.0761589	0.00662252	0.0264901	0.0397351	0.0331126	0.013245	0.00662252	0.013245	0.0298013	0.00662252	0.175497	0.0562914	0.0562914	0.0298013	0.142384	0.0298013	0.0728477	0.102649	0.0165563	0.013245	0.0231788	0.0165563	0.0264901	0.0960265	0.0463576	0.142384	0.013245	0.0331126	0.0463576	0.0331126	0.0331126	0.00331126	0.0165563	0.0331126	0.0397351	0.0794702	0.0231788	0.195364
	7	0.019685	0.019685	0.0393701	0.0393701	0.00393701	0.0433071	0.015748	0.0354331	0.00393701	0.015748	0.0708661	0.00787402	0.023622	0.0472441	0.0354331	0.015748	0.00787402	0.015748	0.0354331	0.00787402	0.19685	0.0551181	0.0551181	0.023622	0.133858	0.0354331	0.0669291	0.102362	0.015748	0.00787402	0.0275591	0.019685	0.0314961	0.102362	0.0393701	0.141732	0.00787402	0.0354331	0.0433071	0.0393701	0.0393701	0.00393701	0.015748	0.0354331	0.0393701	0.0708661	0.0275591	0.192913
	8	0.0214592	0.0214592	0.0429185	0.0343348	0.00429184	0.0386266	0.0171674	0.0343348	0	0.0128755	0.0643777	0.00858369	0.0257511	0.0515021	0.0386266	0.0171674	0.00858369	0.0171674	0.0386266	0.00858369	0.214592	0.0472103	0.0472103	0.0214592	0.11588	0.0386266	0.0686695	0.107296	0.0128755	0.00429184	0.0300429	0.0171674	0.0300429	0.0944206	0.0429185	0.137339	0.00858369	0.0386266	0.0472103	0.0429185	0.0429185	0	0.0171674	0.0343348	0.0386266	0.0686695	0.0300429	0.188841
	9	0.0248756	0.0248756	0.0497512	0.0298507	0	0.0298507	0.0149254	0.0348259	0	0.00995025	0.0597015	0.00995025	0.0298507	0.0547264	0.039801	0.0199005	0.00995025	0.00995025	0.0298507	0.00995025	0.21393	0.039801	0.039801	0.0149254	0.0945274	0.0447761	0.0696517	0.114428	0.0149254	0.00497512	0.0248756	0.0149254	0.0348259	0.0945274	0.0497512	0.144279	0.00497512	0.0447761	0.0497512	0.0447761	0.0447761	0	0.0199005	0.039801	0.0348259	0.0646766	0.0348259	0.19403
	10	0.0248756	0.0248756	0.0497512	0.0298507	0	0.0298507	0.0149254	0.0348259	0	0.00995025	0.0597015	0.00995025	0.0298507	0.0547264	0.039801	0.0199005	0.00995025	0.00995025	0.0298507	0.00995025	0.21393	0.039801	0.039801	0.0149254	0.0945274	0.0447761	0.0696517	0.114428	0.0149254	0.00497512	0.0248756	0.0149254	0.0348259	0.0945274	0.0497512	0.144279	0.00497512	0.0447761	0.0497512	0.0447761	0.0447761	0	0.0199005	0.039801	0.0348259	0.0646766	0.0348259	0.19403
	11	0.0198676	0.0198676	0.0397351	0.0264901	0	0.0264901	0.013245	0.0397351	0	0.00662252	0.0596026	0.013245	0.0198676	0.0463576	0.0331126	0.0198676	0.013245	0.013245	0.0397351	0.013245	0.211921	0.0397351	0.0397351	0.013245	0.0927152	0.0463576	0.0662252	0.112583	0.013245	0.00662252	0.0264901	0.0198676	0.0397351	0.10596	0.0529801	0.15894	0.00662252	0.0463576	0.0529801	0.0331126	0.0331126	0	0.0198676	0.0463576	0.0264901	0.0662252	0.0397351	0.198675
	12	0.0214286	0.0214286	0.0428571	0.0285714	0	0.0285714	0.0142857	0.0357143	0	0.00714286	0.0571429	0.0142857	0.0214286	0.05	0.0285714	0.0142857	0.0142857	0.0142857	0.0428571	0.00714286	0.207143	0.0428571	0.0428571	0.0142857	0.1	0.0428571	0.0642857	0.107143	0.0142857	0.00714286	0.0214286	0.0214286	0.0428571	0.107143	0.0571429	0.164286	0.00714286	0.0428571	0.05	0.0357143	0.0357143	0	0.0214286	0.0428571	0.0214286	0.0642857	0.0428571	0.192857
	13	0.0288462	0.0288462	0.0576923	0.0288462	0	0.0288462	0.00961539	0.0288462	0	0.00961539	0.0480769	0.00961539	0.0192308	0.0480769	0.0288462	0.0192308	0.0192308	0.0192308	0.0384615	0.00961539	0.211538	0.0384615	0.0384615	0.0192308	0.0961538	0.0480769	0.0576923	0.105769	0.0192308	0.00961539	0.0288462	0.0288462	0.0384615	0.125	0.0480769	0.173077	0.00961539	0.0480769	0.0576923	0.0384615	0.0384615	0	0.0192308	0.0384615	0.0192308	0.0576923	0.0384615	0.173077
	14	0.032967	0.021978	0.0549451	0.021978	0	0.021978	0.010989	0.021978	0	0.010989	0.043956	0.010989	0.021978	0.0549451	0.032967	0.021978	0.021978	0.021978	0.043956	0.010989	0.241758	0.032967	0.032967	0.021978	0.0879121	0.043956	0.0549451	0.0989011	0.021978	0.010989	0.032967	0.032967	0.032967	0.131868	0.043956	0.175824	0.010989	0.043956	0.0549451	0.043956	0.043956	0	0.021978	0.032967	0.010989	0.0549451	0.032967	0.153846
	15	0.038961	0.025974	0.0649351	0.025974	0	0.025974	0.012987	0.025974	0	0.012987	0.0519481	0.012987	0.012987	0.0519481	0.025974	0.025974	0.012987	0.012987	0.038961	0.012987	0.207792	0.025974	0.025974	0.025974	0.0779221	0.0519481	0.0519481	0.103896	0.025974	0.012987	0.038961	0.038961	0.038961	0.155844	0.0519481	0.207792	0.012987	0.0519481	0.0649351	0.038961	0.038961	0	0.012987	0.025974	0	0.0519481	0.038961	0.12987
	16	0.038961	0.025974	0.0649351	0.025974	0	0.025974	0.012987	0.025974	0	0.012987	0.0519481	0.012987	0.012987	0.0519481	0.025974	0.025974	0.012987	0.012987	0.038961	0.012987	0.207792	0.025974	0.025974	0.025974	0.0779221	0.0519481	0.0519481	0.103896	0.025974	0.012987	0.038961	0.038961	0.038961	0.155844	0.0519481	0.207792	0.012987	0.0519481	0.0649351	0.038961	0.038961	0	0.012987	0.025974	0	0.0519481	0.038961	0.12987
	17	0.0491803	0.0327869	0.0819672	0.0327869	0	0.0327869	0	0.0327869	0	0	0.0327869	0.0163934	0.0163934	0.0491803	0.0163934	0.0163934	0	0.0163934	0.0327869	0	0.163934	0.0327869	0.0327869	0.0327869	0.0983607	0.0491803	0.0491803	0.0983607	0.0327869	0.0163934	0.0491803	0.0491803	0.0491803	0.196721	0.0491803	0.245902	0	0.0491803	0.0491803	0.0327869	0.0327869	0	0.0163934	0.0327869	0	0.0491803	0.0491803	0.147541
	18	0.0491803	0.0327869	0.0819672	0.0327869	0	0.0327869	0	0.0327869	0	0	0.0327869	0.0163934	0.0163934	0.0491803	0.0163934	0.0163934	0	0.0163934	0.0327869	0	0.163934	0.0327869	0.0327869	0.0327869	0.0983607	0.0491803	0.0491803	0.0983607	0.0327869	0.0163934	0.0491803	0.0491803	0.0491803	0.196721	0.0491803	0.245902	0	0.0491803	0.0491803	0.0327869	0.0327869	0	0.0163934	0.0327869	0	0.0491803	0.0491803	0.147541
	19	0.0465116	0.0232558	0.0697674	0.0465116	0	0.0465116	0	0.0232558	0	0	0.0232558	0.0232558	0.0232558	0.0465116	0.0232558	0.0232558	0	0	0.0465116	0	0.186047	0.0465116	0.0465116	0.0465116	0.139535	0.0465116	0.0465116	0.0930233	0.0232558	0.0232558	0.0465116	0.0465116	0.0465116	0.186047	0.0465116	0.232558	0	0.0465116	0.0465116	0.0232558	0.0232558	0	0	0.0465116	0	0.0465116	0.0465116	0.139535
	20	0.0465116	0.0232558	0.0697674	0.0465116	0	0.0465116	0	0.0232558	0	0	0.0232558	0.0232558	0.0232558	0.0465116	0.0232558	0.0232558	0	0	0.0465116	0	0.186047	0.0465116	0.0465116	0.0465116	0.139535	0.0465116	0.0465116	0.0930233	0.0232558	0.0232558	0.0465116	0.0465116	0.0465116	0.186047	0.0465116	0.232558	0	0.0465116	0.0465116	0.0232558	0.0232558	0	0	0.0465116	0	0.0465116	0.0465116	0.139535
	21	0.0465116	0.0232558	0.0697674	0.0465116	0	0.0465116	0	0.0232558	0	0	0.0232558	0.0232558	0.0232558	0.0465116	0.0232558	0.0232558	0	0	0.0465116	0	0.186047	0.0465116	0.0465116	0.0465116	0.139535	0.0465116	0.0465116	0.0930233	0.0232558	0.0232558	0.0465116	0.0465116	0.0465116	0.186047	0.0465116	0.232558	0	0.0465116	0.0465116	0.0232558	0.0232558	0	0	0.0465116	0	0.0465116	0.0465116	0.139535
	22	0.0454545	0	0.0454545	0.0454545	0	0.0454545	0	0.0454545	0	0	0.0454545	0.0454545	0.0454545	0.0454545	0.0454545	0.0454545	0	0	0.0454545	0	0.272727	0.0454545	0.0454545	0.0454545	0.136364	0.0454545	0.0454545	0.0909091	0	0	0.0454545	0.0454545	0.0454545	0.136364	0.0454545	0.181818	0	0.0454545	0.0454545	0	0	0	0	0.0454545	0	0.0454545	0.0454545	0.136364
Male MOCA<=23	1	0.027451	0.027451	0.054902	0.0705882	0.0509804	0.121569	0.00784314	0.0352941	0.0196078	0.0117647	0.0745098	0.0156863	0.0196078	0.0470588	0.0313725	0.00784314	0.00392157	0.027451	0.0196078	0.0117647	0.184314	0.0196078	0.0196078	0.027451	0.0666667	0.0235294	0.0862745	0.109804	0.027451	0.0117647	0.0352941	0.027451	0.0352941	0.137255	0.0235294	0.160784	0.00392157	0.0196078	0.0235294	0.0235294	0.0235294	0.00392157	0.00392157	0.0352941	0.0392157	0.0666667	0.027451	0.176471
	2	0.0275591	0.0275591	0.0551181	0.0708661	0.0511811	0.122047	0.00787402	0.0314961	0.019685	0.011811	0.0708661	0.015748	0.019685	0.0472441	0.0314961	0.00787402	0.00393701	0.0275591	0.019685	0.011811	0.185039	0.019685	0.019685	0.0275591	0.0669291	0.023622	0.0866142	0.110236	0.0275591	0.011811	0.0354331	0.0275591	0.0354331	0.137795	0.023622	0.161417	0.00393701	0.019685	0.023622	0.023622	0.023622	0.00393701	0.00393701	0.0354331	0.0393701	0.0669291	0.0275591	0.177165
	3	0.024	0.028	0.052	0.072	0.052	0.124	0.008	0.032	0.02	0.012	0.072	0.016	0.02	0.048	0.032	0.008	0.004	0.028	0.02	0.012	0.188	0.02	0.02	0.028	0.068	0.024	0.08	0.104	0.028	0.012	0.036	0.028	0.036	0.14	0.024	0.164	0	0.02	0.02	0.024	0.024	0.004	0.004	0.036	0.04	0.068	0.028	0.18
	4	0.0245902	0.0286885	0.0532787	0.0737705	0.0532787	0.127049	0.00819672	0.0327869	0.0163934	0.0122951	0.0696721	0.0163934	0.0204918	0.0491803	0.0327869	0.00819672	0.00409836	0.0286885	0.0204918	0.0122951	0.192623	0.0204918	0.0204918	0.0286885	0.0696721	0.0245902	0.0778689	0.102459	0.0286885	0.0122951	0.0327869	0.0245902	0.0368852	0.135246	0.0204918	0.155738	0	0.0204918	0.0204918	0.0245902	0.0245902	0.00409836	0.00409836	0.0368852	0.0368852	0.0696721	0.0286885	0.180328
	5	0.0245902	0.0286885	0.0532787	0.0737705	0.0532787	0.127049	0.00819672	0.0327869	0.0163934	0.0122951	0.0696721	0.0163934	0.0204918	0.0491803	0.0327869	0.00819672	0.00409836	0.0286885	0.0204918	0.0122951	0.192623	0.0204918	0.0204918	0.0286885	0.0696721	0.0245902	0.0778689	0.102459	0.0286885	0.0122951	0.0327869	0.0245902	0.0368852	0.135246	0.0204918	0.155738	0	0.0204918	0.0204918	0.0245902	0.0245902	0.00409836	0.00409836	0.0368852	0.0368852	0.0696721	0.0286885	0.180328
	6	0.025641	0.0299145	0.0555556	0.0726496	0.0512821	0.123932	0.00854701	0.034188	0.017094	0.00854701	0.0683761	0.017094	0.0213675	0.0470085	0.034188	0.00854701	0.0042735	0.0299145	0.0213675	0.00854701	0.192308	0.0213675	0.0213675	0.0299145	0.0726496	0.025641	0.0769231	0.102564	0.0299145	0.0128205	0.034188	0.025641	0.0384615	0.141026	0.017094	0.15812	0	0.0213675	0.0213675	0.025641	0.025641	0.0042735	0.0042735	0.0384615	0.034188	0.0641026	0.0299145	0.175214
	7	0.0263158	0.0307018	0.0570175	0.0745614	0.0526316	0.127193	0.00877193	0.0350877	0.0175439	0.00877193	0.0701754	0.0175439	0.0219298	0.0482456	0.0350877	0.00877193	0.00438597	0.0307018	0.0219298	0.00877193	0.197368	0.0175439	0.0175439	0.0263158	0.0614035	0.0263158	0.0745614	0.100877	0.0307018	0.0131579	0.0350877	0.0263158	0.0394737	0.144737	0.0175439	0.162281	0	0.0175439	0.0175439	0.0263158	0.0263158	0.00438597	0.00438597	0.0394737	0.0307018	0.0614035	0.0307018	0.171053
	8	0.0186916	0.0233645	0.0420561	0.0700935	0.0514019	0.121495	0.00934579	0.0373832	0.0186916	0.00934579	0.0747664	0.0186916	0.0233645	0.046729	0.0327103	0.00934579	0.0046729	0.0327103	0.0233645	0.00934579	0.200935	0.0186916	0.0186916	0.0280374	0.0654206	0.0233645	0.0700935	0.0934579	0.0327103	0.0140187	0.0373832	0.0280374	0.0420561	0.154206	0.0186916	0.172897	0	0.0140187	0.0140187	0.0280374	0.0280374	0.0046729	0.0046729	0.0420561	0.0327103	0.0607477	0.0327103	0.17757
	9	0.020202	0.0252525	0.0454545	0.0656566	0.0454545	0.111111	0.010101	0.0353535	0.0151515	0.010101	0.0707071	0.020202	0.0252525	0.0454545	0.0353535	0.010101	0.00505051	0.030303	0.020202	0.010101	0.20202	0.020202	0.020202	0.030303	0.0707071	0.0252525	0.0656566	0.0909091	0.0353535	0.0151515	0.040404	0.0252525	0.040404	0.156566	0.020202	0.176768	0	0.0151515	0.0151515	0.030303	0.030303	0.00505051	0.00505051	0.040404	0.0353535	0.0606061	0.030303	0.176768
	10	0.0175439	0.0233918	0.0409357	0.0584795	0.0409357	0.0994152	0.0116959	0.0292398	0.0116959	0.0116959	0.0643275	0.0233918	0.0233918	0.0526316	0.0350877	0.0116959	0.00584795	0.0292398	0.0233918	0.0116959	0.216374	0.0175439	0.0175439	0.0292398	0.0643275	0.0292398	0.0584795	0.0877193	0.0350877	0.0175439	0.0467836	0.0292398	0.0467836	0.175439	0.0233918	0.19883	0	0.0175439	0.0175439	0.0350877	0.0350877	0.00584795	0	0.0350877	0.0350877	0.0584795	0.0292398	0.163743
	11	0.0198676	0.0198676	0.0397351	0.0529801	0.0463576	0.0993377	0.013245	0.0264901	0.013245	0.013245	0.0662252	0.0264901	0.0264901	0.0529801	0.0331126	0.013245	0.00662252	0.0331126	0.0264901	0.013245	0.231788	0.013245	0.013245	0.0198676	0.0463576	0.0331126	0.0529801	0.0860927	0.0331126	0.0198676	0.0463576	0.0331126	0.0529801	0.18543	0.0264901	0.211921	0	0.0198676	0.0198676	0.0397351	0.0397351	0.00662252	0	0.0264901	0.0397351	0.0529801	0.0264901	0.152318
	12	0.0232558	0.0232558	0.0465116	0.0465116	0.0387597	0.0852713	0.0155039	0.0310078	0.0155039	0.0155039	0.0775194	0.0310078	0.0232558	0.0542636	0.0387597	0.0155039	0.00775194	0.0387597	0.0232558	0.00775194	0.24031	0.0155039	0.0155039	0.0232558	0.0542636	0.0310078	0.0542636	0.0852713	0.0310078	0.0232558	0.0387597	0.0387597	0.0465116	0.178295	0.0232558	0.20155	0	0.0232558	0.0232558	0.0387597	0.0387597	0	0	0.0310078	0.0465116	0.0465116	0.0232558	0.147287
	13	0.0232558	0.0232558	0.0465116	0.0465116	0.0387597	0.0852713	0.0155039	0.0310078	0.0155039	0.0155039	0.0775194	0.0310078	0.0232558	0.0542636	0.0387597	0.0155039	0.00775194	0.0387597	0.0232558	0.00775194	0.24031	0.0155039	0.0155039	0.0232558	0.0542636	0.0310078	0.0542636	0.0852713	0.0310078	0.0232558	0.0387597	0.0387597	0.0465116	0.178295	0.0232558	0.20155	0	0.0232558	0.0232558	0.0387597	0.0387597	0	0	0.0310078	0.0465116	0.0465116	0.0232558	0.147287
	14	0.0172414	0.0172414	0.0344828	0.0431034	0.0431034	0.0862069	0.0172414	0.0344828	0.0172414	0.00862069	0.0775862	0.0344828	0.0258621	0.0517241	0.0344828	0.0172414	0.00862069	0.0431034	0.0258621	0.00862069	0.25	0.0172414	0.0172414	0.0258621	0.0603448	0.0258621	0.0517241	0.0775862	0.0258621	0.0258621	0.0431034	0.0431034	0.0431034	0.181034	0.0172414	0.198276	0	0.0172414	0.0172414	0.0431034	0.0431034	0	0	0.0344828	0.0431034	0.0517241	0.0258621	0.155172
	15	0.0172414	0.0172414	0.0344828	0.0431034	0.0431034	0.0862069	0.0172414	0.0344828	0.0172414	0.00862069	0.0775862	0.0344828	0.0258621	0.0517241	0.0344828	0.0172414	0.00862069	0.0431034	0.0258621	0.00862069	0.25	0.0172414	0.0172414	0.0258621	0.0603448	0.0258621	0.0517241	0.0775862	0.0258621	0.0258621	0.0431034	0.0431034	0.0431034	0.181034	0.0172414	0.198276	0	0.0172414	0.0172414	0.0431034	0.0431034	0	0	0.0344828	0.0431034	0.0517241	0.0258621	0.155172
	16	0.0172414	0.0172414	0.0344828	0.0431034	0.0431034	0.0862069	0.0172414	0.0344828	0.0172414	0.00862069	0.0775862	0.0344828	0.0258621	0.0517241	0.0344828	0.0172414	0.00862069	0.0431034	0.0258621	0.00862069	0.25	0.0172414	0.0172414	0.0258621	0.0603448	0.0258621	0.0517241	0.0775862	0.0258621	0.0258621	0.0431034	0.0431034	0.0431034	0.181034	0.0172414	0.198276	0	0.0172414	0.0172414	0.0431034	0.0431034	0	0	0.0344828	0.0431034	0.0517241	0.0258621	0.155172
	17	0.02	0.02	0.04	0.04	0.04	0.08	0.02	0.03	0.01	0.01	0.07	0.04	0.03	0.05	0.04	0.02	0.01	0.05	0.03	0.01	0.28	0.02	0.02	0.03	0.07	0.03	0.05	0.08	0.03	0.02	0.04	0.04	0.04	0.17	0.02	0.19	0	0.01	0.01	0.04	0.04	0	0	0.03	0.04	0.05	0.02	0.14
	18	0.02	0.02	0.04	0.04	0.04	0.08	0.02	0.03	0.01	0.01	0.07	0.04	0.03	0.05	0.04	0.02	0.01	0.05	0.03	0.01	0.28	0.02	0.02	0.03	0.07	0.03	0.05	0.08	0.03	0.02	0.04	0.04	0.04	0.17	0.02	0.19	0	0.01	0.01	0.04	0.04	0	0	0.03	0.04	0.05	0.02	0.14
	19	0.0121951	0.0243902	0.0365854	0.0365854	0.0365854	0.0731707	0.0243902	0.0365854	0	0	0.0609756	0.0487805	0.0365854	0.0487805	0.0365854	0.0121951	0.0121951	0.0487805	0.0243902	0.0121951	0.280488	0.0243902	0.0243902	0.0365854	0.0853659	0.0243902	0.0487805	0.0731707	0.0243902	0.0243902	0.0365854	0.0365854	0.0487805	0.170732	0.0243902	0.195122	0	0.0121951	0.0121951	0.0487805	0.0487805	0	0	0.0243902	0.0365854	0.0487805	0.0243902	0.134146
	20	0.015873	0.015873	0.031746	0.031746	0.031746	0.0634921	0.015873	0.031746	0	0	0.047619	0.047619	0.047619	0.047619	0.031746	0.015873	0.015873	0.047619	0.015873	0.015873	0.285714	0.031746	0.031746	0.031746	0.0952381	0.031746	0.047619	0.0793651	0.031746	0.031746	0.031746	0.031746	0.047619	0.174603	0.031746	0.206349	0	0.015873	0.015873	0.047619	0.047619	0	0	0.031746	0.031746	0.047619	0.015873	0.126984
	21	0	0	0	0.0434783	0.0434783	0.0869565	0	0.0434783	0	0	0.0434783	0.0434783	0.0434783	0.0434783	0.0434783	0.0434783	0	0.0434783	0	0	0.26087	0.0434783	0.0434783	0.0434783	0.130435	0	0.0434783	0.0434783	0.0434783	0.0434783	0.0434783	0.0434783	0.0434783	0.217391	0.0434783	0.26087	0	0	0	0.0434783	0.0434783	0	0	0.0434783	0.0434783	0.0434783	0	0.130435
	22	0	0	0	0.0434783	0.0434783	0.0869565	0	0.0434783	0	0	0.0434783	0.0434783	0.0434783	0.0434783	0.0434783	0.0434783	0	0.0434783	0	0	0.26087	0.0434783	0.0434783	0.0434783	0.130435	0	0.0434783	0.0434783	0.0434783	0.0434783	0.0434783	0.0434783	0.0434783	0.217391	0.0434783	0.26087	0	0	0	0.0434783	0.0434783	0	0	0.0434783	0.0434783	0.0434783	0	0.130435
	23	0	0	0	0.0434783	0.0434783	0.0869565	0	0.0434783	0	0	0.0434783	0.0434783	0.0434783	0.0434783	0.0434783	0.0434783	0	0.0434783	0	0	0.26087	0.0434783	0.0434783	0.0434783	0.130435	0	0.0434783	0.0434783	0.0434783	0.0434783	0.0434783	0.0434783	0.0434783	0.217391	0.0434783	0.26087	0	0	0	0.0434783	0.0434783	0	0	0.0434783	0.0434783	0.0434783	0	0.130435

## Sheet: Tab 5 EIW-age<65-MOCA
		Environmental																					Sociocultural															Behavioral
		Neighborhood			Education			Living conditions					Healthcare										Religiosity				Life stressors			Personality						Life satisfaction		John Henryism						Health behaviors
	d	Neighborhood cohesive	Neighborhood disorder	Factor neighborhood	Year of education	Reading skills	Factor education	Living conditions	Transportation	Communication	Assets	Factor livelihood	Emotional barriers	Executive function barriers	Healthcare navigation barriers	Provider attitudes barriers	patient-provider communication barriers	Sensory barriers	SES barriers	Support barriers	Waiting room barriers	Factor healthcare	Attending religious services	Private religious activities	Intrinsic religiosity	Religiosity factor	Hardship	Social stressor	Social factors	Extroverts	Agreeable	Openness	Conscienciousness	Neuroticism	Personality Factor	Satisfaction with life	Psychological factor	Coping	Vigilance	Factor Henryism& vigilance	Psychosocial Risk/Resilience Everyday Discrimination	Physical activities	Sitting	Smoking	Alcohol	Illicit drugs	Food security	Factor Health behavior
Below 65 MOCA>23	1	0.0297158	0.0232558	0.0529716	0.0387597	0.00904393	0.0478036	0.0284238	0.0245478	0.00516796	0.0335917	0.0917313	0.00775194	0.0245478	0.0297158	0.0258398	0.0142119	0.00258398	0.0219638	0.0219638	0.00516796	0.153747	0.0490956	0.0490956	0.0155039	0.113695	0.0322997	0.0956072	0.127907	0.0232558	0.0129199	0.0219638	0.0245478	0.0284238	0.111111	0.0361757	0.147287	0.0155039	0.0348837	0.0503876	0.0297158	0.00904393	0.0116279	0.0297158	0.0322997	0.0736434	0.0322997	0.191407
	2	0.029909	0.023407	0.053316	0.0390117	0.00910273	0.0481144	0.0286086	0.0247074	0.00520156	0.0325098	0.0910273	0.00780234	0.0247074	0.029909	0.0260078	0.0143043	0.00260078	0.0221066	0.0221066	0.00520156	0.154746	0.0494148	0.0494148	0.0156047	0.114434	0.0325098	0.0949285	0.127438	0.0208062	0.0130039	0.0221066	0.0247074	0.0286086	0.109233	0.0364109	0.145644	0.0156047	0.0351105	0.0507152	0.029909	0.00910273	0.0117035	0.029909	0.0325098	0.0728218	0.0325098	0.191473
	3	0.0308725	0.0241611	0.0550336	0.0402685	0.00805369	0.0483221	0.0281879	0.0241611	0.00402685	0.0268456	0.0832215	0.00805369	0.0255034	0.0308725	0.0268456	0.0147651	0.00268456	0.0228188	0.0228188	0.00536913	0.159732	0.0483221	0.0483221	0.0161074	0.112752	0.033557	0.0926174	0.126174	0.0214765	0.0120805	0.0214765	0.0255034	0.0295302	0.110067	0.0362416	0.146309	0.0147651	0.033557	0.0483221	0.0308725	0.00939597	0.0120805	0.0308725	0.0295302	0.0751678	0.033557	0.194029
	4	0.0290055	0.0234807	0.0524862	0.0400552	0.00828729	0.0483425	0.0276243	0.0248619	0.00414365	0.0262431	0.0828729	0.00828729	0.0262431	0.031768	0.0276243	0.0151934	0.00276243	0.0234807	0.0234807	0.00552486	0.164365	0.0483425	0.0483425	0.0151934	0.111878	0.0331492	0.089779	0.122928	0.0207182	0.0124309	0.0207182	0.0262431	0.0290055	0.109116	0.0372928	0.146409	0.0151934	0.0331492	0.0483425	0.031768	0.00828729	0.0110497	0.031768	0.0303867	0.0745856	0.0345304	0.193294
	5	0.0292398	0.0248538	0.0540936	0.0380117	0.00730994	0.0453216	0.0277778	0.0248538	0.00438596	0.0263158	0.0833333	0.00877193	0.0277778	0.0321637	0.0292398	0.0160819	0.00292398	0.0204678	0.0233918	0.00584795	0.166667	0.0497076	0.0497076	0.0146199	0.114035	0.0321637	0.0833333	0.115497	0.0204678	0.0131579	0.0219298	0.0277778	0.0307018	0.114035	0.0365497	0.150585	0.0146199	0.0336257	0.0482456	0.0336257	0.00584795	0.0116959	0.0336257	0.0307018	0.0730994	0.0336257	0.189028
	6	0.0317965	0.0254372	0.0572337	0.036566	0.0063593	0.0429253	0.0254372	0.0254372	0.00317965	0.0238474	0.0779014	0.00953895	0.0286169	0.0302067	0.0302067	0.0174881	0.00317965	0.0190779	0.0238474	0.0063593	0.168521	0.0492846	0.0492846	0.0127186	0.111288	0.0349762	0.0794913	0.114467	0.0206677	0.0143084	0.0222576	0.0286169	0.0333863	0.119237	0.0397456	0.158983	0.0143084	0.0349762	0.0492846	0.0349762	0.00317965	0.0111288	0.0349762	0.0317965	0.0699523	0.0317965	0.186768
	7	0.032316	0.0251346	0.0574506	0.037702	0.00718133	0.0448833	0.021544	0.02693	0.00359066	0.021544	0.0736086	0.010772	0.02693	0.0341113	0.032316	0.0179533	0.00359066	0.021544	0.0251346	0.00718133	0.179533	0.0502693	0.0502693	0.010772	0.111311	0.037702	0.0718133	0.109515	0.021544	0.0143627	0.0251346	0.0287253	0.0341113	0.123878	0.032316	0.156194	0.0125673	0.037702	0.0502693	0.037702	0.00359066	0.010772	0.032316	0.0305206	0.0664273	0.0341113	0.176213
	8	0.0339321	0.0259481	0.0598802	0.0339321	0.00798403	0.0419162	0.0219561	0.0259481	0.00199601	0.0179641	0.0678643	0.011976	0.0279441	0.0359281	0.0339321	0.0199601	0.00399202	0.0219561	0.0259481	0.00598802	0.187625	0.0499002	0.0499002	0.011976	0.111776	0.0339321	0.0718563	0.105788	0.0179641	0.0139721	0.0259481	0.0259481	0.0339321	0.117764	0.0359281	0.153693	0.011976	0.0359281	0.0479042	0.0419162	0	0.00998004	0.0339321	0.0319361	0.0658683	0.0359281	0.177645
	9	0.0347072	0.0281996	0.0629067	0.0347072	0.00650759	0.0412148	0.0238612	0.0260304	0.0021692	0.0151844	0.0672451	0.010846	0.0260304	0.0368764	0.032538	0.0195228	0.00433839	0.0195228	0.0260304	0.00650759	0.182213	0.0433839	0.0433839	0.00867679	0.0954447	0.0368764	0.0737527	0.110629	0.0173536	0.0130152	0.0260304	0.0260304	0.0368764	0.119306	0.0390456	0.158351	0.00867679	0.0390456	0.0477223	0.0433839	0	0.010846	0.0347072	0.0303688	0.0672451	0.0390456	0.182213
	10	0.034398	0.027027	0.0614251	0.036855	0.00737101	0.044226	0.02457	0.029484	0.002457	0.00982801	0.0663391	0.00982801	0.027027	0.034398	0.031941	0.017199	0.004914	0.019656	0.027027	0.004914	0.176904	0.044226	0.044226	0.00982801	0.0982801	0.039312	0.0737101	0.113022	0.019656	0.014742	0.02457	0.02457	0.034398	0.117936	0.044226	0.162162	0.00982801	0.036855	0.046683	0.041769	0	0.012285	0.036855	0.027027	0.0663391	0.041769	0.184275
	11	0.0296736	0.0207715	0.0504451	0.0326409	0.00890208	0.041543	0.0237389	0.0296736	0.00296736	0.00593472	0.0623145	0.0118694	0.0267062	0.0296736	0.0296736	0.0178042	0.00593472	0.0207715	0.0326409	0.00593472	0.181009	0.0474777	0.0474777	0.0118694	0.106825	0.0445104	0.0682493	0.11276	0.0207715	0.0148368	0.0267062	0.0296736	0.0385757	0.130564	0.0474777	0.178042	0.00890208	0.041543	0.0504451	0.0356083	0	0.0118694	0.0326409	0.0237389	0.0652819	0.0445104	0.178042
	12	0.0328947	0.0230263	0.0559211	0.0328947	0.00986842	0.0427632	0.0230263	0.0263158	0.00328947	0.00657895	0.0592105	0.0131579	0.0296053	0.0328947	0.0328947	0.0197368	0.00657895	0.0230263	0.0361842	0.00657895	0.200658	0.0493421	0.0493421	0.0131579	0.111842	0.0460526	0.0657895	0.111842	0.0164474	0.00657895	0.0230263	0.0263158	0.0328947	0.105263	0.0460526	0.151316	0.00657895	0.0427632	0.0493421	0.0361842	0	0.0131579	0.0361842	0.0230263	0.0657895	0.0394737	0.177632
	13	0.0363636	0.0272727	0.0636364	0.0318182	0.0136364	0.0454545	0.0227273	0.0272727	0.00454545	0.00909091	0.0636364	0.0136364	0.0272727	0.0272727	0.0318182	0.0272727	0.00909091	0.0272727	0.0318182	0.00454545	0.2	0.0409091	0.0409091	0.0181818	0.1	0.0454545	0.0590909	0.104545	0.0181818	0.00909091	0.0272727	0.0272727	0.0318182	0.113636	0.0409091	0.154545	0.00909091	0.05	0.0590909	0.0363636	0	0.0136364	0.0363636	0.0181818	0.0590909	0.0409091	0.168182
	14	0.0416667	0.0297619	0.0714286	0.0297619	0.0119048	0.0416667	0.0238095	0.0238095	0.00595238	0.0119048	0.0654762	0.0178571	0.0238095	0.0357143	0.0357143	0.0297619	0.0119048	0.0297619	0.0297619	0.00595238	0.220238	0.0357143	0.0357143	0.0178571	0.0892857	0.0416667	0.0535714	0.0952381	0.0178571	0.0119048	0.0297619	0.0238095	0.0238095	0.107143	0.0297619	0.136905	0.0119048	0.047619	0.0595238	0.0416667	0	0.0178571	0.0357143	0.0178571	0.0595238	0.0357143	0.166667
	15	0.0428571	0.0357143	0.0785714	0.0285714	0.0142857	0.0428571	0.0214286	0.0214286	0.00714286	0.0142857	0.0642857	0.0214286	0.0214286	0.0357143	0.0357143	0.0357143	0.00714286	0.0285714	0.0285714	0.00714286	0.221429	0.0285714	0.0285714	0.0214286	0.0785714	0.0428571	0.05	0.0928571	0.0214286	0.0142857	0.0357143	0.0285714	0.0285714	0.128571	0.0357143	0.164286	0.00714286	0.05	0.0571429	0.0357143	0	0.0142857	0.0285714	0.0142857	0.0571429	0.0357143	0.15
	16	0.048	0.04	0.088	0.032	0.016	0.048	0.024	0.024	0.008	0.016	0.072	0.024	0.024	0.032	0.032	0.032	0.008	0.024	0.032	0.008	0.216	0.024	0.024	0.016	0.064	0.048	0.048	0.096	0.016	0.016	0.032	0.024	0.024	0.112	0.04	0.152	0.008	0.048	0.056	0.032	0	0.016	0.032	0.008	0.056	0.04	0.152
	17	0.0491803	0.0327869	0.0819672	0.0327869	0	0.0327869	0	0.0327869	0	0	0.0327869	0.0163934	0.0163934	0.0491803	0.0163934	0.0163934	0	0.0163934	0.0327869	0	0.163934	0.0327869	0.0327869	0.0327869	0.0983607	0.0491803	0.0491803	0.0983607	0.0327869	0.0163934	0.0491803	0.0491803	0.0491803	0.196721	0.0491803	0.245902	0	0.0491803	0.0491803	0.0327869	0	0.0163934	0.0327869	0	0.0491803	0.0491803	NA
	18	0.0491803	0.0327869	0.0819672	0.0327869	0	0.0327869	0	0.0327869	0	0	0.0327869	0.0163934	0.0163934	0.0491803	0.0163934	0.0163934	0	0.0163934	0.0327869	0	0.163934	0.0327869	0.0327869	0.0327869	0.0983607	0.0491803	0.0491803	0.0983607	0.0327869	0.0163934	0.0491803	0.0491803	0.0491803	0.196721	0.0491803	0.245902	0	0.0491803	0.0491803	0.0327869	0	0.0163934	0.0327869	0	0.0491803	0.0491803	NA
	19	0.0465116	0.0232558	0.0697674	0.0465116	0	0.0465116	0	0.0232558	0	0	0.0232558	0.0232558	0.0232558	0.0465116	0.0232558	0.0232558	0	0	0.0465116	0	0.186047	0.0465116	0.0465116	0.0465116	0.139535	0.0465116	0.0465116	0.0930233	0.0232558	0.0232558	0.0465116	0.0465116	0.0465116	0.186047	0.0465116	0.232558	0	0.0465116	0.0465116	0.0232558	0	0	0.0465116	0	0.0465116	0.0465116	NA
	20	0.0465116	0.0232558	0.0697674	0.0465116	0	0.0465116	0	0.0232558	0	0	0.0232558	0.0232558	0.0232558	0.0465116	0.0232558	0.0232558	0	0	0.0465116	0	0.186047	0.0465116	0.0465116	0.0465116	0.139535	0.0465116	0.0465116	0.0930233	0.0232558	0.0232558	0.0465116	0.0465116	0.0465116	0.186047	0.0465116	0.232558	0	0.0465116	0.0465116	0.0232558	0	0	0.0465116	0	0.0465116	0.0465116	NA
	21	0.0465116	0.0232558	0.0697674	0.0465116	0	0.0465116	0	0.0232558	0	0	0.0232558	0.0232558	0.0232558	0.0465116	0.0232558	0.0232558	0	0	0.0465116	0	0.186047	0.0465116	0.0465116	0.0465116	0.139535	0.0465116	0.0465116	0.0930233	0.0232558	0.0232558	0.0465116	0.0465116	0.0465116	0.186047	0.0465116	0.232558	0	0.0465116	0.0465116	0.0232558	0	0	0.0465116	0	0.0465116	0.0465116	NA
	22	0.0454545	0	0.0454545	0.0454545	0	0.0454545	0	0.0454545	0	0	0.0454545	0.0454545	0.0454545	0.0454545	0.0454545	0.0454545	0	0	0.0454545	0	0.272727	0.0454545	0.0454545	0.0454545	0.136364	0.0454545	0.0454545	0.0909091	0	0	0.0454545	0.0454545	0.0454545	0.136364	0.0454545	0.181818	0	0.0454545	0.0454545	0	0	0	0.0454545	0	0.0454545	0.0454545	NA
	23	NA	NA	NA	NA	NA	NA	NA	NA	NA	NA	NA	NA	NA	NA	NA	NA	NA	NA	NA	NA	NA	NA	NA	NA	NA	NA	NA	NA	NA	NA	NA	NA	NA	0	NA	NA	NA	NA	NA	NA	NA	NA	NA	NA	NA	NA	NA
Below 65 MOCA<=23	1	0.0243902	0.0268293	0.0512195	0.0585366	0.0536585	0.112195	0.0317073	0.0365854	0.0146341	0.0219512	0.104878	0.0121951	0.0146341	0.0439024	0.0243902	0.0097561	0.00243902	0.0268293	0.0268293	0.0097561	0.170732	0.0292683	0.0292683	0.0219512	0.0804878	0.0243902	0.0804878	0.104878	0.0317073	0.0243902	0.0292683	0.0219512	0.0317073	0.139024	0.0219512	0.160976	0.0170732	0.0219512	0.0390244	0.0243902	0.00243902	0.00487805	0.0317073	0.0365854	0.0585366	0.0268293	0.168557
	2	0.0245098	0.0269608	0.0514706	0.0588235	0.0514706	0.110294	0.0318627	0.0367647	0.0147059	0.0220588	0.105392	0.0122549	0.0147059	0.0441176	0.0245098	0.00980392	0.00245098	0.0269608	0.0269608	0.00980392	0.171569	0.0294118	0.0294118	0.0220588	0.0808824	0.0245098	0.0784314	0.102941	0.0318627	0.0245098	0.0294118	0.0220588	0.0318627	0.139706	0.0220588	0.161765	0.0171569	0.0220588	0.0392157	0.0245098	0.00245098	0.00490196	0.0318627	0.0367647	0.0588235	0.0269608	0.169435
	3	0.0248756	0.0273632	0.0522388	0.0597015	0.0522388	0.11194	0.0323383	0.0373134	0.0149254	0.0174129	0.10199	0.0124378	0.0149254	0.0447761	0.0248756	0.00995025	0.00248756	0.0273632	0.0273632	0.00995025	0.174129	0.0298507	0.0298507	0.0223881	0.0820896	0.0248756	0.0721393	0.0970149	0.0323383	0.0248756	0.0298507	0.0223881	0.0323383	0.141791	0.0223881	0.164179	0.0149254	0.0223881	0.0373134	0.0248756	0.00248756	0.00497512	0.0323383	0.0373134	0.0597015	0.0273632	0.172065
	4	0.025641	0.0282051	0.0538462	0.0589744	0.0487179	0.107692	0.0333333	0.0358974	0.0153846	0.0153846	0.1	0.0128205	0.0153846	0.0461538	0.0230769	0.0102564	0.0025641	0.0282051	0.0282051	0.0102564	0.176923	0.0307692	0.0307692	0.0230769	0.0846154	0.025641	0.0692308	0.0948718	0.0307692	0.025641	0.0282051	0.0230769	0.0333333	0.141026	0.0205128	0.161538	0.0128205	0.0230769	0.0358974	0.025641	0.0025641	0.00512821	0.0333333	0.0384615	0.0615385	0.0282051	0.177656
	5	0.0213904	0.026738	0.0481283	0.0614973	0.0454545	0.106952	0.0347594	0.0347594	0.0160428	0.0160428	0.101604	0.013369	0.0160428	0.0454545	0.0213904	0.00802139	0.0026738	0.0294118	0.026738	0.0106952	0.173797	0.0320856	0.0320856	0.0240642	0.0882353	0.0240642	0.0668449	0.0909091	0.0320856	0.026738	0.0294118	0.0240642	0.0320856	0.144385	0.0213904	0.165775	0.013369	0.0240642	0.0374332	0.0240642	0.0026738	0.00534759	0.0347594	0.0374332	0.0641711	0.0294118	0.18353
	6	0.0222841	0.0278552	0.0501393	0.0612813	0.0445682	0.10585	0.0334262	0.0362117	0.0139276	0.0111421	0.0947075	0.0139276	0.0167131	0.0445682	0.0222841	0.00835655	0.00278552	0.0278552	0.0278552	0.0111421	0.175487	0.0334262	0.0334262	0.0250696	0.091922	0.0250696	0.0612813	0.086351	0.0306407	0.0278552	0.0306407	0.0250696	0.0306407	0.144847	0.0222841	0.167131	0.0139276	0.0250696	0.0389972	0.0250696	0.00278552	0.00557103	0.0362117	0.0389972	0.0612813	0.0306407	0.187279
	7	0.01983	0.0283286	0.0481586	0.0623229	0.0453258	0.107649	0.0311615	0.0368272	0.0141643	0.0113314	0.0934844	0.0141643	0.0169972	0.0424929	0.0226629	0.00849858	0.00283286	0.0254958	0.0283286	0.0113314	0.172805	0.0339943	0.0339943	0.0254958	0.0934844	0.0254958	0.0623229	0.0878187	0.0283286	0.0283286	0.0311615	0.0254958	0.0311615	0.144476	0.0226629	0.167139	0.0141643	0.0254958	0.0396601	0.0254958	0.00283286	0.00566572	0.0368272	0.0368272	0.0623229	0.0311615	0.185584
	8	0.0180723	0.0271084	0.0451807	0.063253	0.0421687	0.105422	0.0301205	0.0391566	0.0150602	0.00903614	0.0933735	0.0120482	0.0180723	0.0391566	0.0240964	0.00903614	0.00301205	0.0271084	0.0301205	0.0120482	0.174699	0.0331325	0.0331325	0.0271084	0.0933735	0.0240964	0.060241	0.0843373	0.0301205	0.0301205	0.0331325	0.0271084	0.0331325	0.153614	0.0210843	0.174699	0.0120482	0.0210843	0.0331325	0.0210843	0.00301205	0.0060241	0.0391566	0.0391566	0.063253	0.0331325	0.195111
	9	0.0185185	0.0277778	0.0462963	0.0617284	0.0401235	0.101852	0.0308642	0.037037	0.0123457	0.00925926	0.0895062	0.0123457	0.0185185	0.0401235	0.0246914	0.00925926	0.00308642	0.0277778	0.0308642	0.0123457	0.179012	0.0339506	0.0339506	0.0277778	0.095679	0.0246914	0.058642	0.0833333	0.0308642	0.0308642	0.0339506	0.0277778	0.0339506	0.157407	0.0216049	0.179012	0.0123457	0.0216049	0.0339506	0.0216049	0.00308642	0.00617284	0.037037	0.0401235	0.0617284	0.0308642	0.187737
	10	0.0143369	0.0250896	0.0394265	0.0537634	0.0358423	0.0896057	0.0286738	0.0358423	0.0107527	0.0107527	0.0860215	0.0143369	0.0179211	0.046595	0.0250896	0.0107527	0.00358423	0.0286738	0.0358423	0.0143369	0.197133	0.0286738	0.0286738	0.0250896	0.0824373	0.0286738	0.0501792	0.078853	0.0322581	0.0358423	0.0394265	0.0322581	0.0394265	0.179211	0.0250896	0.204301	0.0107527	0.0250896	0.0358423	0.0250896	0.00358423	0.00358423	0.0322581	0.0430108	0.0573477	0.0322581	0.181675
	11	0.011583	0.023166	0.034749	0.0540541	0.03861	0.0926641	0.030888	0.034749	0.011583	0.011583	0.0888031	0.015444	0.019305	0.046332	0.023166	0.00772201	0.003861	0.030888	0.03861	0.015444	0.200772	0.030888	0.030888	0.027027	0.0888031	0.027027	0.046332	0.0733591	0.030888	0.034749	0.03861	0.034749	0.03861	0.177606	0.023166	0.200772	0.00772201	0.027027	0.034749	0.027027	0.003861	0.003861	0.034749	0.046332	0.0540541	0.027027	0.180516
	12	0.0120968	0.0241935	0.0362903	0.0524194	0.0362903	0.0887097	0.0322581	0.0362903	0.0120968	0.0120968	0.0927419	0.016129	0.016129	0.0443548	0.0241935	0.00806452	0.00403226	0.0322581	0.0362903	0.0120968	0.193548	0.0322581	0.0322581	0.0282258	0.0927419	0.0241935	0.0483871	0.0725806	0.0282258	0.0362903	0.0362903	0.0362903	0.0362903	0.173387	0.0241935	0.197581	0.00806452	0.0282258	0.0362903	0.0282258	0.00403226	0.00403226	0.0362903	0.0483871	0.0524194	0.0282258	0.185571
	13	0.0133929	0.0267857	0.0401786	0.0535714	0.0401786	0.09375	0.03125	0.0357143	0.0133929	0.00892857	0.0892857	0.0178571	0.0178571	0.0446429	0.0267857	0.00892857	0.00446429	0.03125	0.0357143	0.0133929	0.200893	0.03125	0.03125	0.0267857	0.0892857	0.0223214	0.0491071	0.0714286	0.03125	0.0357143	0.03125	0.0357143	0.0357143	0.169643	0.0178571	0.1875	0.00892857	0.0223214	0.03125	0.0267857	0	0.00446429	0.0401786	0.0491071	0.0580357	0.03125	0.196459
	14	0.0133929	0.0267857	0.0401786	0.0535714	0.0401786	0.09375	0.03125	0.0357143	0.0133929	0.00892857	0.0892857	0.0178571	0.0178571	0.0446429	0.0267857	0.00892857	0.00446429	0.03125	0.0357143	0.0133929	0.200893	0.03125	0.03125	0.0267857	0.0892857	0.0223214	0.0491071	0.0714286	0.03125	0.0357143	0.03125	0.0357143	0.0357143	0.169643	0.0178571	0.1875	0.00892857	0.0223214	0.03125	0.0267857	0	0.00446429	0.0401786	0.0491071	0.0580357	0.03125	0.197742
	15	0.0153061	0.0255102	0.0408163	0.0510204	0.0459184	0.0969388	0.0306122	0.0357143	0.0153061	0.0102041	0.0918367	0.0204082	0.0153061	0.0408163	0.0306122	0.0102041	0.00510204	0.0306122	0.0357143	0.0102041	0.19898	0.0255102	0.0255102	0.0255102	0.0765306	0.0255102	0.0510204	0.0765306	0.0306122	0.0357143	0.0306122	0.0357143	0.0357143	0.168367	0.0204082	0.188776	0.00510204	0.0204082	0.0255102	0.0306122	0	0.00510204	0.0408163	0.0459184	0.0561224	0.0306122	0.178571
	16	0.0180723	0.0240964	0.0421687	0.0481928	0.0481928	0.0963855	0.0301205	0.0361446	0.0180723	0.0060241	0.0903614	0.0240964	0.0180723	0.0421687	0.0301205	0.0120482	0.0060241	0.0361446	0.0301205	0.0060241	0.204819	0.0240964	0.0240964	0.0301205	0.0783133	0.0180723	0.0542169	0.0722892	0.0301205	0.0361446	0.0301205	0.0361446	0.0361446	0.168675	0.0180723	0.186747	0.0060241	0.0180723	0.0240964	0.0361446	0	0.0060241	0.0421687	0.0421687	0.0542169	0.0301205	0.174699
	17	0.0254237	0.0254237	0.0508475	0.0423729	0.0423729	0.0847458	0.0254237	0.0338983	0.0169492	0.00847458	0.0847458	0.0338983	0.0254237	0.0508475	0.0338983	0.0169492	0.00847458	0.0423729	0.0338983	0.00847458	0.254237	0.0169492	0.0169492	0.0338983	0.0677966	0.0254237	0.0508475	0.0762712	0.0338983	0.0254237	0.0338983	0.0338983	0.0338983	0.161017	0.0169492	0.177966	0.00847458	0.00847458	0.0169492	0.0423729	0	0	0.0338983	0.0338983	0.0508475	0.0254237	0.144068
	18	0.0254237	0.0254237	0.0508475	0.0423729	0.0423729	0.0847458	0.0254237	0.0338983	0.0169492	0.00847458	0.0847458	0.0338983	0.0254237	0.0508475	0.0338983	0.0169492	0.00847458	0.0423729	0.0338983	0.00847458	0.254237	0.0169492	0.0169492	0.0338983	0.0677966	0.0254237	0.0508475	0.0762712	0.0338983	0.0254237	0.0338983	0.0338983	0.0338983	0.161017	0.0169492	0.177966	0.00847458	0.00847458	0.0169492	0.0423729	0	0	0.0338983	0.0338983	0.0508475	0.0254237	0.144068
	19	0.0121951	0.0243902	0.0365854	0.0365854	0.0365854	0.0731707	0.0243902	0.0365854	0	0	0.0609756	0.0487805	0.0365854	0.0487805	0.0365854	0.0121951	0.0121951	0.0487805	0.0243902	0.0121951	0.280488	0.0243902	0.0243902	0.0365854	0.0853659	0.0243902	0.0487805	0.0731707	0.0243902	0.0243902	0.0365854	0.0365854	0.0487805	0.170732	0.0243902	0.195122	0	0.0121951	0.0121951	0.0487805	0	0	0.0243902	0.0365854	0.0487805	0.0243902	NA
	20	0.015873	0.015873	0.031746	0.031746	0.031746	0.0634921	0.015873	0.031746	0	0	0.047619	0.047619	0.047619	0.047619	0.031746	0.015873	0.015873	0.047619	0.015873	0.015873	0.285714	0.031746	0.031746	0.031746	0.0952381	0.031746	0.047619	0.0793651	0.031746	0.031746	0.031746	0.031746	0.047619	0.174603	0.031746	0.206349	0	0.015873	0.015873	0.047619	0	0	0.031746	0.031746	0.047619	0.015873	NA
	21	0	0	0	0.0434783	0.0434783	0.0869565	0	0.0434783	0	0	0.0434783	0.0434783	0.0434783	0.0434783	0.0434783	0.0434783	0	0.0434783	0	0	0.26087	0.0434783	0.0434783	0.0434783	0.130435	0	0.0434783	0.0434783	0.0434783	0.0434783	0.0434783	0.0434783	0.0434783	0.217391	0.0434783	0.26087	0	0	0	0.0434783	0	0	0.0434783	0.0434783	0.0434783	0	NA
	22	0	0	0	0.0434783	0.0434783	0.0869565	0	0.0434783	0	0	0.0434783	0.0434783	0.0434783	0.0434783	0.0434783	0.0434783	0	0.0434783	0	0	0.26087	0.0434783	0.0434783	0.0434783	0.130435	0	0.0434783	0.0434783	0.0434783	0.0434783	0.0434783	0.0434783	0.0434783	0.217391	0.0434783	0.26087	0	0	0	0.0434783	0	0	0.0434783	0.0434783	0.0434783	0	NA
	23	0	0	0	0.0434783	0.0434783	0.0869565	0	0.0434783	0	0	0.0434783	0.0434783	0.0434783	0.0434783	0.0434783	0.0434783	0	0.0434783	0	0	0.26087	0.0434783	0.0434783	0.0434783	0.130435	0	0.0434783	0.0434783	0.0434783	0.0434783	0.0434783	0.0434783	0.0434783	0.217391	0.0434783	0.26087	0	0	0	0.0434783	0	0	0.0434783	0.0434783	0.0434783	0	NA

## Sheet: Tab 5 EIW-age>65-MOCA
		Environmental																					Sociocultural															Behavioral
		Neighborhood			Education			Living conditions					Healthcare										Religiosity				Life stressors			Personality						Life satisfaction		John Henryism						Health behaviors
	d	Neighborhood cohesive	Neighborhood disorder	Factor neighborhood	Year of education	Reading skills	Factor education	Living conditions	Transportation	Communication	Assets	Factor livelihood	Emotional barriers	Executive function barriers	Healthcare navigation barriers	Provider attitudes barriers	patient-provider communication barriers	Sensory barriers	SES barriers	Support barriers	Waiting room barriers	Factor healthcare	Attending religious services	Private religious activities	Intrinsic religiosity	Religiosity factor	Hardship	Social stressor	Social factors	Extroverts	Agreeable	Openness	Conscienciousness	Neuroticism	Personality Factor	Satisfaction with life	Psychological factor	Coping	Vigilance	Factor Henryism& vigilance	Psychosocial Risk/Resilience Everyday Discrimination	Physical activities	Sitting	Smoking	Alcohol	Illicit drugs	Food security	Factor Health behavior
65 and above MOCA>23	1	0.0414747	0.0253456	0.0668203	0.0368664	0.016129	0.0529954	0.0207373	0.0322581	0.00230415	0.0253456	0.0806452	0	0.0138249	0.0368664	0.016129	0.0138249	0.00230415	0.0138249	0.0322581	0.00921659	0.138249	0.0529954	0.0529954	0.0253456	0.131336	0.0253456	0.105991	0.131336	0.016129	0.0299539	0.0276498	0.0184332	0.0138249	0.105991	0.0322581	0.138249	0.0368664	0.0184332	0.0552995	0.00691244	0.016129	0.00921659	0.0184332	0.0529954	0.105991	0.0207373	0.223502
	2	0.0423529	0.0258824	0.0682353	0.0352941	0.0164706	0.0517647	0.0211765	0.0329412	0.00235294	0.0258824	0.0823529	0	0.0141176	0.0376471	0.0164706	0.0141176	0.00235294	0.0141176	0.0329412	0.00941176	0.141176	0.0541176	0.0541176	0.0258824	0.134118	0.0258824	0.101176	0.127059	0.0164706	0.0282353	0.0282353	0.0188235	0.0141176	0.105882	0.0329412	0.138824	0.0352941	0.0188235	0.0541176	0.00705882	0.0164706	0.00941176	0.0188235	0.0517647	0.103529	0.0211765	0.221176
	3	0.0403023	0.0277078	0.0680101	0.0352645	0.0176322	0.0528967	0.0201511	0.0327456	0.00251889	0.0251889	0.0806045	0	0.0151134	0.0352645	0.0176322	0.0125945	0.00251889	0.0151134	0.0352645	0.0100756	0.143577	0.0528967	0.0528967	0.0277078	0.133501	0.02267	0.093199	0.115869	0.0151134	0.0302267	0.0302267	0.0201511	0.0151134	0.110831	0.0327456	0.143577	0.0302267	0.0176322	0.0478589	0.00755668	0.0176322	0.0100756	0.0201511	0.0554156	0.103275	0.02267	0.229219
	4	0.0446927	0.0307263	0.075419	0.0391061	0.0195531	0.0586592	0.0195531	0.0335196	0.0027933	0.0195531	0.075419	0	0.0167598	0.0391061	0.0195531	0.0111732	0.0027933	0.0167598	0.0391061	0.00837989	0.153631	0.047486	0.047486	0.0251397	0.120112	0.0251397	0.0921788	0.117318	0.0111732	0.0335196	0.0307263	0.0195531	0.0167598	0.111732	0.0335196	0.145251	0.0307263	0.0195531	0.0502793	0.00837989	0.0139665	0.0111732	0.0223464	0.0418994	0.100559	0.0251397	0.215084
	5	0.0448276	0.0344828	0.0793103	0.0413793	0.0206897	0.062069	0.0206897	0.0275862	0.00344828	0.0206897	0.0724138	0	0.0172414	0.0448276	0.0241379	0.0137931	0.00344828	0.0206897	0.0310345	0.0103448	0.165517	0.0448276	0.0448276	0.0206897	0.110345	0.0275862	0.0896552	0.117241	0.0103448	0.0310345	0.0275862	0.0206897	0.0206897	0.110345	0.0344828	0.144828	0.0310345	0.0206897	0.0517241	0.0103448	0.0103448	0.0103448	0.0241379	0.037931	0.0896552	0.0310345	0.203448
	6	0.0255319	0.0297872	0.0553191	0.0468085	0.0212766	0.0680851	0.0170213	0.0297872	0.00425532	0.0170213	0.0680851	0	0.0170213	0.0425532	0.0297872	0.0170213	0.00425532	0.0255319	0.0297872	0.012766	0.178723	0.0425532	0.0425532	0.0212766	0.106383	0.0297872	0.093617	0.123404	0.00851064	0.0340426	0.0340426	0.0212766	0.0212766	0.119149	0.0382979	0.157447	0.0170213	0.0212766	0.0382979	0.00851064	0.012766	0.00425532	0.0297872	0.0425532	0.0851064	0.0340426	0.208511
	7	0.0276243	0.0331492	0.0607735	0.0441989	0.0220994	0.0662983	0.0165746	0.0331492	0	0.0110497	0.0607735	0	0.0165746	0.0441989	0.0331492	0.0220994	0.00552486	0.0276243	0.038674	0.0165746	0.20442	0.0441989	0.0441989	0.0165746	0.104972	0.0331492	0.0828729	0.116022	0.00552486	0.0331492	0.038674	0.0276243	0.0276243	0.132597	0.038674	0.171271	0.0110497	0.0220994	0.0331492	0.0110497	0	0.00552486	0.0331492	0.038674	0.0773481	0.0331492	0.187845
	8	0.0151515	0.030303	0.0454545	0.0378788	0.0227273	0.0606061	0.0227273	0.0378788	0	0.00757576	0.0681818	0	0.0227273	0.0530303	0.0378788	0.030303	0.00757576	0.030303	0.030303	0.0227273	0.234848	0.0378788	0.0378788	0.0151515	0.0909091	0.0454545	0.0833333	0.128788	0.00757576	0.0227273	0.0378788	0.030303	0.0227273	0.121212	0.0454545	0.166667	0	0.0151515	0.0151515	0.00757576	0	0.00757576	0.030303	0.0378788	0.0757576	0.0378788	0.189394
	9	0.01	0.02	0.03	0.01	0.01	0.02	0.02	0.05	0	0.01	0.08	0	0.03	0.07	0.04	0.03	0.01	0.02	0.02	0.03	0.25	0.04	0.04	0.01	0.09	0.05	0.09	0.14	0.01	0.03	0.04	0.03	0.03	0.14	0.04	0.18	0	0.02	0.02	0.01	0	0.01	0.03	0.04	0.08	0.04	0.2
	10	0.0136986	0.0273973	0.0410959	0.0136986	0.0136986	0.0273973	0.0273973	0.0410959	0	0.0136986	0.0821918	0	0.0273973	0.0547945	0.0410959	0.0273973	0.0136986	0	0.0136986	0.0410959	0.219178	0.0410959	0.0410959	0.0136986	0.0958904	0.0410959	0.0821918	0.123288	0.0136986	0.0410959	0.0410959	0.0273973	0.0273973	0.150685	0.0547945	0.205479	0	0.0273973	0.0273973	0.0136986	0	0	0.0410959	0.0410959	0.0821918	0.0273973	0.191781
	11	0.030303	0.030303	0.0606061	0	0	0	0.030303	0.030303	0	0.030303	0.0909091	0	0.030303	0.0606061	0.0606061	0.0606061	0.030303	0	0	0.0909091	0.333333	0	0	0	0	0.0606061	0.0909091	0.151515	0.030303	0.030303	0.030303	0.030303	0.030303	0.151515	0.030303	0.181818	0	0.030303	0.030303	0	0	0	0.030303	0.030303	0.0606061	0.030303	0.151515
	12	NA	NA	NA	NA	NA	NA	NA	NA	NA	NA	NA	NA	NA	NA	NA	NA	NA	NA	NA	NA	NA	NA	NA	NA	NA	NA	NA	NA	NA	NA	NA	NA	NA	0	NA	NA	NA	NA	NA	NA	NA	NA	NA	NA	NA	NA	NA
	13	NA	NA	NA	NA	NA	NA	NA	NA	NA	NA	NA	NA	NA	NA	NA	NA	NA	NA	NA	NA	NA	NA	NA	NA	NA	NA	NA	NA	NA	NA	NA	NA	NA	0	NA	NA	NA	NA	NA	NA	NA	NA	NA	NA	NA	NA	NA
	14	NA	NA	NA	NA	NA	NA	NA	NA	NA	NA	NA	NA	NA	NA	NA	NA	NA	NA	NA	NA	NA	NA	NA	NA	NA	NA	NA	NA	NA	NA	NA	NA	NA	0	NA	NA	NA	NA	NA	NA	NA	NA	NA	NA	NA	NA	NA
	15	NA	NA	NA	NA	NA	NA	NA	NA	NA	NA	NA	NA	NA	NA	NA	NA	NA	NA	NA	NA	NA	NA	NA	NA	NA	NA	NA	NA	NA	NA	NA	NA	NA	0	NA	NA	NA	NA	NA	NA	NA	NA	NA	NA	NA	NA	NA
	16	NA	NA	NA	NA	NA	NA	NA	NA	NA	NA	NA	NA	NA	NA	NA	NA	NA	NA	NA	NA	NA	NA	NA	NA	NA	NA	NA	NA	NA	NA	NA	NA	NA	0	NA	NA	NA	NA	NA	NA	NA	NA	NA	NA	NA	NA	NA
	17	NA	NA	NA	NA	NA	NA	NA	NA	NA	NA	NA	NA	NA	NA	NA	NA	NA	NA	NA	NA	NA	NA	NA	NA	NA	NA	NA	NA	NA	NA	NA	NA	NA	0	NA	NA	NA	NA	NA	NA	NA	NA	NA	NA	NA	NA	NA
	18	NA	NA	NA	NA	NA	NA	NA	NA	NA	NA	NA	NA	NA	NA	NA	NA	NA	NA	NA	NA	NA	NA	NA	NA	NA	NA	NA	NA	NA	NA	NA	NA	NA	0	NA	NA	NA	NA	NA	NA	NA	NA	NA	NA	NA	NA	NA
	19	NA	NA	NA	NA	NA	NA	NA	NA	NA	NA	NA	NA	NA	NA	NA	NA	NA	NA	NA	NA	NA	NA	NA	NA	NA	NA	NA	NA	NA	NA	NA	NA	NA	0	NA	NA	NA	NA	NA	NA	NA	NA	NA	NA	NA	NA	NA
	20	NA	NA	NA	NA	NA	NA	NA	NA	NA	NA	NA	NA	NA	NA	NA	NA	NA	NA	NA	NA	NA	NA	NA	NA	NA	NA	NA	NA	NA	NA	NA	NA	NA	0	NA	NA	NA	NA	NA	NA	NA	NA	NA	NA	NA	NA	NA
	21	NA	NA	NA	NA	NA	NA	NA	NA	NA	NA	NA	NA	NA	NA	NA	NA	NA	NA	NA	NA	NA	NA	NA	NA	NA	NA	NA	NA	NA	NA	NA	NA	NA	0	NA	NA	NA	NA	NA	NA	NA	NA	NA	NA	NA	NA	NA
	22	NA	NA	NA	NA	NA	NA	NA	NA	NA	NA	NA	NA	NA	NA	NA	NA	NA	NA	NA	NA	NA	NA	NA	NA	NA	NA	NA	NA	NA	NA	NA	NA	NA	0	NA	NA	NA	NA	NA	NA	NA	NA	NA	NA	NA	NA	NA
	23	NA	NA	NA	NA	NA	NA	NA	NA	NA	NA	NA	NA	NA	NA	NA	NA	NA	NA	NA	NA	NA	NA	NA	NA	NA	NA	NA	NA	NA	NA	NA	NA	NA	0	NA	NA	NA	NA	NA	NA	NA	NA	NA	NA	NA	NA	NA
65 and above MOCA<=23	1	0.0465116	0.0436047	0.0901163	0.0523256	0.0436047	0.0959302	0.0203488	0.0174419	0.00581395	0.0203488	0.0639535	0.00581395	0.0145349	0.0348837	0.0319767	0.00581395	0	0.0174419	0.0232558	0.0145349	0.148256	0.0348837	0.0348837	0.0174419	0.0872093	0.0145349	0.119186	0.133721	0.0290698	0.0494186	0.0232558	0.0319767	0.0348837	0.168605	0.0203488	0.188953	0.0145349	0.0290698	0.0436047	0.0203488	0.0145349	0.00872093	0.0116279	0.0319767	0.0668605	0.00872093	0.142442
	2	0.0441176	0.0441176	0.0882353	0.0529412	0.0441176	0.0970588	0.0176471	0.0147059	0.00588235	0.0205882	0.0588235	0.00588235	0.0147059	0.0352941	0.0323529	0.00588235	0	0.0176471	0.0235294	0.0147059	0.15	0.0352941	0.0352941	0.0176471	0.0882353	0.0147059	0.117647	0.132353	0.0294118	0.05	0.0235294	0.0323529	0.0352941	0.170588	0.0205882	0.191176	0.0147059	0.0294118	0.0441176	0.0205882	0.0147059	0.00882353	0.0117647	0.0323529	0.0676471	0.00882353	0.144118
	3	0.0424242	0.0454545	0.0878788	0.0545455	0.0454545	0.1	0.0181818	0.0151515	0.00606061	0.0181818	0.0575758	0.00606061	0.0151515	0.0333333	0.0333333	0.00606061	0	0.0181818	0.0242424	0.0151515	0.151515	0.0333333	0.0333333	0.0181818	0.0848485	0.0151515	0.112121	0.127273	0.030303	0.0515152	0.0242424	0.0333333	0.0363636	0.175758	0.0181818	0.193939	0.0151515	0.0272727	0.0424242	0.0212121	0.0151515	0.00909091	0.0121212	0.030303	0.069697	0.00909091	0.145455
	4	0.0420712	0.0420712	0.0841424	0.0550162	0.0485437	0.10356	0.0194175	0.0161812	0.00323625	0.0161812	0.0550162	0.00647249	0.012945	0.0323625	0.0355987	0.00647249	0	0.0194175	0.02589	0.0161812	0.15534	0.0355987	0.0355987	0.0194175	0.0906149	0.0161812	0.10356	0.119741	0.0323625	0.0550162	0.0226537	0.0323625	0.038835	0.18123	0.0161812	0.197411	0.012945	0.0291262	0.0420712	0.0194175	0.0161812	0.00970874	0.012945	0.0291262	0.0711974	0.00970874	0.148867
	5	0.047619	0.043956	0.0915751	0.0549451	0.03663	0.0915751	0.018315	0.014652	0.003663	0.010989	0.047619	0.00732601	0.010989	0.032967	0.03663	0.00732601	0	0.014652	0.029304	0.018315	0.157509	0.03663	0.03663	0.021978	0.0952381	0.018315	0.0952381	0.113553	0.03663	0.0512821	0.021978	0.032967	0.043956	0.186813	0.018315	0.205128	0.010989	0.029304	0.040293	0.018315	0.018315	0.010989	0.014652	0.029304	0.0732601	0.00732601	0.153846
	6	0.0504587	0.0504587	0.100917	0.0550459	0.0412844	0.0963303	0.0183486	0.0183486	0.00458716	0.00458716	0.0458716	0.00917431	0.00917431	0.0275229	0.0412844	0.00458716	0	0.0183486	0.0321101	0.0137615	0.155963	0.0321101	0.0321101	0.0275229	0.0917431	0.0229358	0.0825688	0.105505	0.0321101	0.0458716	0.0229358	0.0275229	0.0504587	0.178899	0.0183486	0.197248	0.00917431	0.0366972	0.0458716	0.0229358	0.0229358	0.0137615	0.0183486	0.0183486	0.059633	0.00917431	0.142202
	7	0.0425532	0.0425532	0.0851064	0.0585106	0.037234	0.0957447	0.0159574	0.0212766	0	0.00531915	0.0425532	0.0106383	0.0106383	0.0265957	0.0425532	0.00531915	0	0.0212766	0.0265957	0.0159574	0.159574	0.0319149	0.0319149	0.0159574	0.0797872	0.0265957	0.0851064	0.111702	0.037234	0.0478723	0.0265957	0.0319149	0.0585106	0.202128	0.0212766	0.223404	0.0106383	0.0319149	0.0425532	0.0212766	0.0212766	0.0159574	0.0212766	0.0159574	0.0531915	0.0106383	0.138298
	8	0.0375	0.04375	0.08125	0.05625	0.0375	0.09375	0.00625	0.01875	0	0.00625	0.03125	0.0125	0.00625	0.03125	0.04375	0.00625	0	0.025	0.03125	0.01875	0.175	0.0375	0.0375	0.01875	0.09375	0.025	0.08125	0.10625	0.03125	0.0375	0.03125	0.03125	0.0625	0.19375	0.025	0.21875	0.0125	0.03125	0.04375	0.025	0.025	0.01875	0.01875	0.0125	0.04375	0.0125	0.13125
	9	0.0390625	0.046875	0.0859375	0.0546875	0.0234375	0.078125	0.0078125	0.0234375	0	0.0078125	0.0390625	0.015625	0.0078125	0.03125	0.0546875	0.0078125	0	0.015625	0.0234375	0.0234375	0.179688	0.0390625	0.0390625	0.0234375	0.101562	0.03125	0.078125	0.109375	0.03125	0.03125	0.0234375	0.015625	0.046875	0.148438	0.03125	0.179688	0.0078125	0.03125	0.0390625	0.0234375	0.0234375	0.0234375	0.0234375	0.015625	0.0546875	0.015625	0.15625
	10	0.0420168	0.0420168	0.0840336	0.0588235	0.0252101	0.0840336	0.00840336	0.0168067	0	0.00840336	0.0336134	0.0168067	0.00840336	0.0336134	0.0504202	0.00840336	0	0.0168067	0.0252101	0.0168067	0.176471	0.0336134	0.0336134	0.0252101	0.092437	0.0336134	0.0756303	0.109244	0.0336134	0.0252101	0.0252101	0.0168067	0.0420168	0.142857	0.0336134	0.176471	0.00840336	0.0336134	0.0420168	0.0252101	0.0252101	0.0168067	0.0252101	0.0168067	0.0588235	0.0168067	0.159664
	11	0.0505051	0.040404	0.0909091	0.0505051	0.030303	0.0808081	0.010101	0.010101	0	0.010101	0.030303	0.020202	0.010101	0.030303	0.0505051	0.010101	0	0.020202	0.030303	0.020202	0.191919	0.030303	0.030303	0.010101	0.0707071	0.040404	0.0707071	0.111111	0.030303	0.030303	0.020202	0.020202	0.0505051	0.151515	0.040404	0.191919	0.010101	0.040404	0.0505051	0.030303	0.030303	0.020202	0.010101	0.020202	0.0505051	0.010101	0.141414
	12	0.0606061	0.0606061	0.121212	0.030303	0.0151515	0.0454545	0.0151515	0.0151515	0	0.0151515	0.0454545	0.030303	0	0.0454545	0.0454545	0.0151515	0	0.030303	0.030303	0.0151515	0.212121	0.0454545	0.0454545	0.0151515	0.106061	0.0454545	0.0606061	0.106061	0.030303	0.030303	0	0.0151515	0.0454545	0.121212	0.030303	0.151515	0.0151515	0.0454545	0.0606061	0.030303	0.030303	0.030303	0	0.030303	0.030303	0	0.121212
	13	0.0740741	0.0555556	0.12963	0.037037	0.0185185	0.0555556	0.0185185	0.0185185	0	0.0185185	0.0555556	0.037037	0	0.0555556	0.037037	0	0	0.037037	0.0185185	0	0.185185	0.0555556	0.0555556	0.0185185	0.12963	0.0555556	0.0555556	0.111111	0.037037	0.0185185	0	0.0185185	0.037037	0.111111	0.037037	0.148148	0	0.0555556	0.0555556	0.0185185	0.037037	0.037037	0	0.037037	0.0185185	0	0.12963
	14	0.0714286	0.0357143	0.107143	0.0357143	0.0357143	0.0714286	0	0	0	0	0	0.0357143	0	0.0357143	0.0357143	0	0	0.0357143	0.0357143	0	0.178571	0.0714286	0.0714286	0.0357143	0.178571	0.0357143	0.0357143	0.0714286	0.0357143	0.0357143	0	0.0357143	0.0357143	0.142857	0.0357143	0.178571	0	0.0357143	0.0357143	0.0357143	0.0714286	0.0714286	0	0.0357143	0	0	0.178571
	15	NA	NA	NA	NA	NA	NA	NA	NA	NA	NA	NA	NA	NA	NA	NA	NA	NA	NA	NA	NA	NA	NA	NA	NA	NA	NA	NA	NA	NA	NA	NA	NA	NA	0	NA	NA	NA	NA	NA	NA	NA	NA	NA	NA	NA	NA	NA
	16	NA	NA	NA	NA	NA	NA	NA	NA	NA	NA	NA	NA	NA	NA	NA	NA	NA	NA	NA	NA	NA	NA	NA	NA	NA	NA	NA	NA	NA	NA	NA	NA	NA	0	NA	NA	NA	NA	NA	NA	NA	NA	NA	NA	NA	NA	NA
	17	NA	NA	NA	NA	NA	NA	NA	NA	NA	NA	NA	NA	NA	NA	NA	NA	NA	NA	NA	NA	NA	NA	NA	NA	NA	NA	NA	NA	NA	NA	NA	NA	NA	0	NA	NA	NA	NA	NA	NA	NA	NA	NA	NA	NA	NA	NA
	18	NA	NA	NA	NA	NA	NA	NA	NA	NA	NA	NA	NA	NA	NA	NA	NA	NA	NA	NA	NA	NA	NA	NA	NA	NA	NA	NA	NA	NA	NA	NA	NA	NA	0	NA	NA	NA	NA	NA	NA	NA	NA	NA	NA	NA	NA	NA
	19	NA	NA	NA	NA	NA	NA	NA	NA	NA	NA	NA	NA	NA	NA	NA	NA	NA	NA	NA	NA	NA	NA	NA	NA	NA	NA	NA	NA	NA	NA	NA	NA	NA	0	NA	NA	NA	NA	NA	NA	NA	NA	NA	NA	NA	NA	NA
	20	NA	NA	NA	NA	NA	NA	NA	NA	NA	NA	NA	NA	NA	NA	NA	NA	NA	NA	NA	NA	NA	NA	NA	NA	NA	NA	NA	NA	NA	NA	NA	NA	NA	0	NA	NA	NA	NA	NA	NA	NA	NA	NA	NA	NA	NA	NA
	21	NA	NA	NA	NA	NA	NA	NA	NA	NA	NA	NA	NA	NA	NA	NA	NA	NA	NA	NA	NA	NA	NA	NA	NA	NA	NA	NA	NA	NA	NA	NA	NA	NA	0	NA	NA	NA	NA	NA	NA	NA	NA	NA	NA	NA	NA	NA
	22	NA	NA	NA	NA	NA	NA	NA	NA	NA	NA	NA	NA	NA	NA	NA	NA	NA	NA	NA	NA	NA	NA	NA	NA	NA	NA	NA	NA	NA	NA	NA	NA	NA	0	NA	NA	NA	NA	NA	NA	NA	NA	NA	NA	NA	NA	NA
	23	NA	NA	NA	NA	NA	NA	NA	NA	NA	NA	NA	NA	NA	NA	NA	NA	NA	NA	NA	NA	NA	NA	NA	NA	NA	NA	NA	NA	NA	NA	NA	NA	NA	0	NA	NA	NA	NA	NA	NA	NA	NA	NA	NA	NA	NA	NA

## Sheet: Tab 5 EIW PACC all
		Environmental																					Sociocultural															Behavioral
		Neighborhood			Education			Living conditions					Healthcare										Religiosity				Life stressors			Personality						Life satisfaction		John Henryism						Health behaviors
	d	Neighborhood cohesive	Neighborhood disorder	Factor neighborhood	Year of education	Reading skills	Factor education	Living conditions	Transportation	Communication	Assets	Factor livelihood	Emotional barriers	Executive function barriers	Healthcare navigation barriers	Provider attitudes barriers	patient-provider communication barriers	Sensory barriers	SES barriers	Support barriers	Waiting room barriers	Factor healthcare	Attending religious services	Private religious activities	Intrinsic religiosity	Religiosity factor	Hardship	Social stressor	Social factors	Extroverts	Agreeable	Openness	Conscienciousness	Neuroticism	Personality Factor	Satisfaction with life	Psychological factor	Coping	Vigilance	Factor Henryism& vigilance	Psychosocial Risk/Resilience Everyday Discrimination	Physical activities	Sitting	Smoking	Alcohol	Illicit drugs	Food security	Factor Health behavior
PACC>-1SD	1	0.0330836	0.0262172	0.0593009	0.0399501	0.0218477	0.0617978	0.0287141	0.025593	0.00561798	0.0318352	0.0917603	0.0062422	0.0187266	0.0337079	0.0218477	0.0124844	0.00249688	0.0181024	0.0262172	0.00811486	0.14794	0.0480649	0.0480649	0.0187266	0.114856	0.0274657	0.101124	0.128589	0.0237203	0.0237203	0.0218477	0.0224719	0.025593	0.117353	0.0305868	0.14794	0.0218477	0.0287141	0.0505618	0.0212235	0.0106117	0.0106117	0.025593	0.0405743	0.0799001	0.0243446	0.191635
	2	0.0334596	0.0265152	0.0599747	0.0397727	0.0214646	0.0612374	0.0284091	0.0258838	0.00568182	0.0315657	0.0915404	0.00631313	0.0189394	0.0340909	0.022096	0.0126263	0.00252525	0.0183081	0.0265152	0.00820707	0.149621	0.0486111	0.0486111	0.0189394	0.116162	0.0277778	0.0984848	0.126263	0.0227273	0.0233586	0.022096	0.0227273	0.0258838	0.116793	0.0309343	0.147727	0.0214646	0.0290404	0.0505051	0.0214646	0.0107323	0.0107323	0.0258838	0.040404	0.0789141	0.0246212	0.191288
	3	0.0335085	0.0275953	0.0611038	0.0407359	0.021682	0.0624179	0.0282523	0.0256242	0.00525624	0.0269382	0.086071	0.0065703	0.0197109	0.0341656	0.0229961	0.0124836	0.00262812	0.0190539	0.0275953	0.00854139	0.153745	0.0473062	0.0473062	0.0197109	0.114323	0.0275953	0.0932983	0.120894	0.0229961	0.0236531	0.022339	0.0236531	0.0269382	0.11958	0.0308804	0.15046	0.0190539	0.0282523	0.0473062	0.022339	0.0111695	0.0111695	0.0269382	0.0394218	0.0801577	0.0256242	0.194481
	4	0.0333102	0.0270645	0.0603747	0.0416378	0.0215128	0.0631506	0.0284525	0.0256766	0.0055517	0.0242887	0.0839695	0.00693963	0.0201249	0.0353921	0.0242887	0.0124913	0.00277585	0.0201249	0.0291464	0.00832755	0.159611	0.0464955	0.0464955	0.018737	0.111728	0.0284525	0.0888272	0.11728	0.0222068	0.0249827	0.0222068	0.0242887	0.0277585	0.121443	0.0312283	0.152672	0.018043	0.0291464	0.0471895	0.0235947	0.00971548	0.0111034	0.0284525	0.03678	0.0798057	0.0270645	0.192922
	5	0.0322829	0.027671	0.0599539	0.0422752	0.0199846	0.0622598	0.0299769	0.0238278	0.00614912	0.0238278	0.0837817	0.0076864	0.0215219	0.0368947	0.0261337	0.0130669	0.00307456	0.019216	0.0269024	0.00922367	0.16372	0.046887	0.046887	0.0176787	0.111453	0.0284397	0.0830131	0.111453	0.0230592	0.0230592	0.0222905	0.0261337	0.0299769	0.12452	0.0315142	0.156034	0.0176787	0.0307456	0.0484243	0.0245965	0.0076864	0.0115296	0.0307456	0.0353574	0.0760953	0.0284397	0.189854
	6	0.0299296	0.0272887	0.0572183	0.0422535	0.0193662	0.0616197	0.028169	0.0255282	0.00528169	0.0193662	0.0783451	0.00880282	0.022007	0.0334507	0.028169	0.0140845	0.00352113	0.0193662	0.0272887	0.00880282	0.165493	0.0466549	0.0466549	0.0176056	0.110915	0.0316901	0.0783451	0.110035	0.0228873	0.0237676	0.0246479	0.0264085	0.0316901	0.129401	0.034331	0.163732	0.0149648	0.0334507	0.0484155	0.0264085	0.00704225	0.0105634	0.034331	0.0360915	0.0695423	0.0290493	0.18662
	7	0.0300601	0.0270541	0.0571142	0.0440882	0.0210421	0.0651303	0.0260521	0.0270541	0.00501002	0.0180361	0.0761523	0.01002	0.0210421	0.0350701	0.0290581	0.0150301	0.00400802	0.0200401	0.0290581	0.01002	0.173347	0.0470942	0.0470942	0.0150301	0.109218	0.0340681	0.0721443	0.106212	0.0230461	0.0250501	0.0280561	0.0280561	0.0340681	0.138277	0.0300601	0.168337	0.0130261	0.0340681	0.0470942	0.0280561	0.00501002	0.011022	0.0340681	0.0340681	0.0641283	0.0300601	0.178357
	8	0.027972	0.0268065	0.0547786	0.041958	0.0198135	0.0617716	0.025641	0.0268065	0.004662	0.0151515	0.0722611	0.0104895	0.0221445	0.0361305	0.0314685	0.0174825	0.004662	0.0221445	0.0291375	0.0104895	0.184149	0.04662	0.04662	0.016317	0.109557	0.0337995	0.0710956	0.104895	0.020979	0.020979	0.0291375	0.0268065	0.0337995	0.131702	0.0337995	0.165501	0.011655	0.0314685	0.0431235	0.0291375	0.0034965	0.011655	0.034965	0.0361305	0.0617716	0.032634	0.180653
	9	0.0279898	0.0267176	0.0547074	0.0394402	0.0165394	0.0559796	0.0267176	0.0292621	0.00508906	0.0139949	0.0750636	0.0101781	0.0216285	0.0394402	0.0330789	0.0178117	0.00508906	0.0216285	0.0292621	0.0114504	0.189567	0.043257	0.043257	0.0152672	0.101781	0.0356234	0.0712468	0.10687	0.0203562	0.019084	0.0279898	0.024173	0.0343511	0.125954	0.0356234	0.161578	0.00890585	0.0343511	0.043257	0.0305344	0.00381679	0.0127226	0.0356234	0.0356234	0.062341	0.0343511	0.184478
	10	0.0272727	0.0242424	0.0515152	0.0393939	0.0151515	0.0545455	0.0272727	0.0287879	0.00454545	0.0121212	0.0727273	0.0106061	0.0227273	0.0378788	0.0333333	0.0166667	0.00606061	0.0212121	0.0318182	0.0106061	0.190909	0.0409091	0.0409091	0.0151515	0.0969697	0.0378788	0.0666667	0.104545	0.0227273	0.0212121	0.0287879	0.0242424	0.0333333	0.130303	0.0424242	0.172727	0.00909091	0.0363636	0.0454545	0.0318182	0.00454545	0.0106061	0.0363636	0.0363636	0.0606061	0.0363636	0.184848
	11	0.0263158	0.0210526	0.0473684	0.0403509	0.0175439	0.0578947	0.0263158	0.0280702	0.00526316	0.0105263	0.0701754	0.0122807	0.022807	0.0333333	0.0315789	0.0157895	0.00701754	0.022807	0.0368421	0.0122807	0.194737	0.0438596	0.0438596	0.0175439	0.105263	0.0403509	0.0614035	0.101754	0.022807	0.022807	0.0280702	0.0280702	0.0350877	0.136842	0.0403509	0.177193	0.00877193	0.0385965	0.0473684	0.0280702	0.00526316	0.0105263	0.0350877	0.0333333	0.0578947	0.0350877	0.177193
	12	0.0277778	0.0238095	0.0515873	0.0416667	0.0198413	0.0615079	0.0277778	0.0257937	0.00595238	0.00992063	0.0694444	0.0138889	0.0238095	0.0357143	0.0297619	0.0138889	0.00595238	0.0257937	0.0396825	0.00992063	0.198413	0.047619	0.047619	0.0198413	0.115079	0.0396825	0.0575397	0.0972222	0.0218254	0.0198413	0.0238095	0.0277778	0.031746	0.125	0.0376984	0.162698	0.00793651	0.0376984	0.0456349	0.0297619	0.00595238	0.0119048	0.0357143	0.0337302	0.0575397	0.031746	0.176587
	13	0.030303	0.0277778	0.0580808	0.0429293	0.0252525	0.0681818	0.0277778	0.0252525	0.00757576	0.010101	0.0707071	0.0151515	0.0227273	0.0328283	0.030303	0.0176768	0.00757576	0.0277778	0.0378788	0.010101	0.20202	0.0429293	0.0429293	0.0227273	0.108586	0.0378788	0.0530303	0.0909091	0.0252525	0.0227273	0.0227273	0.0277778	0.030303	0.128788	0.030303	0.159091	0.010101	0.0378788	0.0479798	0.0277778	0.00505051	0.0126263	0.0378788	0.0328283	0.0555556	0.0328283	0.176768
	14	0.0319767	0.0290698	0.0610465	0.0436047	0.0261628	0.0697674	0.0290698	0.0232558	0.00872093	0.0116279	0.0726744	0.0174419	0.0203488	0.0377907	0.0319767	0.0174419	0.00872093	0.0290698	0.0377907	0.0116279	0.212209	0.0406977	0.0406977	0.0232558	0.104651	0.0348837	0.0494186	0.0843023	0.0261628	0.0261628	0.0232558	0.0261628	0.0261628	0.127907	0.0232558	0.151163	0.0116279	0.0348837	0.0465116	0.0290698	0.00581395	0.0145349	0.0377907	0.0348837	0.0552326	0.0290698	0.177326
	15	0.0307692	0.0307692	0.0615385	0.0423077	0.0307692	0.0730769	0.0307692	0.0230769	0.0115385	0.0153846	0.0807692	0.0192308	0.0192308	0.0346154	0.0346154	0.0230769	0.00769231	0.0269231	0.0384615	0.0115385	0.215385	0.0307692	0.0307692	0.0230769	0.0846154	0.0384615	0.05	0.0884615	0.0269231	0.0269231	0.0269231	0.0269231	0.0269231	0.134615	0.0269231	0.161538	0.00769231	0.0346154	0.0423077	0.0269231	0	0.00769231	0.0384615	0.0307692	0.0576923	0.0307692	0.165385
	16	0.0372093	0.0325581	0.0697674	0.0418605	0.0325581	0.0744186	0.0325581	0.0232558	0.0139535	0.0139535	0.0837209	0.0232558	0.0232558	0.0325581	0.0325581	0.0232558	0.00930233	0.027907	0.0372093	0.00930233	0.218605	0.027907	0.027907	0.0232558	0.0790698	0.0372093	0.0511628	0.0883721	0.0232558	0.027907	0.0232558	0.0232558	0.0232558	0.12093	0.027907	0.148837	0.00930233	0.0325581	0.0418605	0.027907	0	0.00930233	0.0418605	0.0232558	0.055814	0.0325581	0.162791
	17	0.0420168	0.0252101	0.0672269	0.0420168	0.0252101	0.0672269	0.0168067	0.0252101	0.0168067	0.00840336	0.0672269	0.0252101	0.0252101	0.0504202	0.0252101	0.0168067	0.00840336	0.0252101	0.0420168	0.00840336	0.226891	0.0252101	0.0252101	0.0336134	0.0840336	0.0420168	0.0504202	0.092437	0.0336134	0.0252101	0.0336134	0.0336134	0.0336134	0.159664	0.0252101	0.184874	0.00840336	0.0252101	0.0336134	0.0336134	0	0	0.0420168	0.0168067	0.0504202	0.0336134	0.142857
	18	0.0420168	0.0252101	0.0672269	0.0420168	0.0252101	0.0672269	0.0168067	0.0252101	0.0168067	0.00840336	0.0672269	0.0252101	0.0252101	0.0504202	0.0252101	0.0168067	0.00840336	0.0252101	0.0420168	0.00840336	0.226891	0.0252101	0.0252101	0.0336134	0.0840336	0.0420168	0.0504202	0.092437	0.0336134	0.0252101	0.0336134	0.0336134	0.0336134	0.159664	0.0252101	0.184874	0.00840336	0.0252101	0.0336134	0.0336134	0	0	0.0420168	0.0168067	0.0504202	0.0336134	0.142857
	19	0.0361446	0.0240964	0.060241	0.0361446	0.0120482	0.0481928	0.0120482	0.0240964	0	0	0.0361446	0.0361446	0.0361446	0.0481928	0.0240964	0.0120482	0.0120482	0.0240964	0.0361446	0.0120482	0.240964	0.0361446	0.0361446	0.0361446	0.108434	0.0481928	0.0481928	0.0963855	0.0240964	0.0240964	0.0361446	0.0361446	0.0481928	0.168675	0.0361446	0.204819	0	0.0361446	0.0361446	0.0361446	0	0	0.0361446	0.0120482	0.0481928	0.0361446	0.13253
	20	0.0361446	0.0240964	0.060241	0.0361446	0.0120482	0.0481928	0.0120482	0.0240964	0	0	0.0361446	0.0361446	0.0361446	0.0481928	0.0240964	0.0120482	0.0120482	0.0240964	0.0361446	0.0120482	0.240964	0.0361446	0.0361446	0.0361446	0.108434	0.0481928	0.0481928	0.0963855	0.0240964	0.0240964	0.0361446	0.0361446	0.0481928	0.168675	0.0361446	0.204819	0	0.0361446	0.0361446	0.0361446	0	0	0.0361446	0.0120482	0.0481928	0.0361446	0.13253
	21	0.0465116	0.0232558	0.0697674	0.0465116	0	0.0465116	0	0.0232558	0	0	0.0232558	0.0232558	0.0232558	0.0465116	0.0232558	0.0232558	0	0	0.0465116	0	0.186047	0.0465116	0.0465116	0.0465116	0.139535	0.0465116	0.0465116	0.0930233	0.0232558	0.0232558	0.0465116	0.0465116	0.0465116	0.186047	0.0465116	0.232558	0	0.0465116	0.0465116	0.0232558	0	0	0.0465116	0	0.0465116	0.0465116	0.139535
	22	0.0454545	0	0.0454545	0.0454545	0	0.0454545	0	0.0454545	0	0	0.0454545	0.0454545	0.0454545	0.0454545	0.0454545	0.0454545	0	0	0.0454545	0	0.272727	0.0454545	0.0454545	0.0454545	0.136364	0.0454545	0.0454545	0.0909091	0	0	0.0454545	0.0454545	0.0454545	0.136364	0.0454545	0.181818	0	0.0454545	0.0454545	0	0	0	0.0454545	0	0.0454545	0.0454545	0.136364
PACC<=-1SD	1	0.0388889	0.0361111	0.075	0.0666667	0.0444444	0.111111	0.0138889	0.0361111	0.0111111	0.00555556	0.0666667	0.00833333	0.0166667	0.0416667	0.0361111	0.00833333	0	0.0305556	0.0222222	0.0111111	0.175	0.0222222	0.0222222	0.0222222	0.0666667	0.0194444	0.0888889	0.108333	0.0277778	0.0333333	0.0388889	0.0305556	0.0333333	0.163889	0.025	0.188889	0.0138889	0.0222222	0.0361111	0.025	0.00833333	0.00277778	0.0194444	0.025	0.0611111	0.025	0.141667
	2	0.0363128	0.0363128	0.0726257	0.0670391	0.0446927	0.111732	0.0139665	0.0335196	0.0111732	0.00558659	0.0642458	0.00837989	0.0167598	0.0418994	0.0363128	0.00837989	0	0.0307263	0.0223464	0.0111732	0.175978	0.0223464	0.0223464	0.0223464	0.0670391	0.0195531	0.0893855	0.108939	0.027933	0.0335196	0.0391061	0.0307263	0.0335196	0.164804	0.0251397	0.189944	0.0139665	0.0223464	0.0363128	0.0251397	0.00837989	0.0027933	0.0195531	0.0251397	0.0614525	0.0251397	0.142458
	3	0.0340909	0.0369318	0.0710227	0.0681818	0.0454545	0.113636	0.0142045	0.0340909	0.0113636	0.00568182	0.0653409	0.00852273	0.0170455	0.0397727	0.0369318	0.00852273	0	0.03125	0.0227273	0.0113636	0.176136	0.0227273	0.0227273	0.0227273	0.0681818	0.0198864	0.0852273	0.105114	0.0284091	0.0340909	0.0397727	0.03125	0.0340909	0.167614	0.0227273	0.190341	0.0142045	0.0198864	0.0340909	0.0255682	0.00852273	0.00284091	0.0198864	0.0255682	0.0625	0.0255682	0.144886
	4	0.0352941	0.0382353	0.0735294	0.0676471	0.0470588	0.114706	0.0147059	0.0352941	0.00882353	0.00588235	0.0647059	0.00882353	0.0176471	0.0411765	0.0352941	0.00882353	0	0.0323529	0.0235294	0.0117647	0.179412	0.0235294	0.0235294	0.0235294	0.0705882	0.0205882	0.0852941	0.105882	0.0264706	0.0352941	0.0352941	0.0294118	0.0352941	0.161765	0.0205882	0.182353	0.0147059	0.0205882	0.0352941	0.0235294	0.00882353	0.00294118	0.0205882	0.0235294	0.0617647	0.0264706	0.144118
	5	0.0375	0.040625	0.078125	0.065625	0.0375	0.103125	0.0125	0.034375	0.009375	0.00625	0.0625	0.009375	0.015625	0.040625	0.034375	0.009375	0	0.03125	0.025	0.0125	0.178125	0.025	0.025	0.025	0.075	0.021875	0.08125	0.103125	0.028125	0.0375	0.034375	0.028125	0.0375	0.165625	0.021875	0.1875	0.0125	0.01875	0.03125	0.025	0.009375	0.003125	0.021875	0.025	0.065625	0.025	0.15
	6	0.0360656	0.042623	0.0786885	0.0655738	0.0393443	0.104918	0.0131148	0.0360656	0.00983607	0.00655738	0.0655738	0.00983607	0.0163934	0.042623	0.0360656	0.00983607	0	0.0327869	0.0262295	0.0131148	0.186885	0.0229508	0.0229508	0.0262295	0.0721311	0.0229508	0.0754098	0.0983607	0.0229508	0.0327869	0.0327869	0.0262295	0.0393443	0.154098	0.0229508	0.177049	0.00983607	0.0196721	0.0295082	0.0262295	0.00983607	0.00327869	0.0229508	0.0229508	0.0655738	0.0262295	0.15082
	7	0.0284698	0.0391459	0.0676157	0.0640569	0.0355872	0.0996441	0.0106762	0.0391459	0.00711744	0.00355872	0.0604982	0.0106762	0.0177936	0.0427046	0.0391459	0.0106762	0	0.0355872	0.024911	0.0142349	0.19573	0.024911	0.024911	0.0213523	0.0711744	0.024911	0.0747331	0.0996441	0.024911	0.0284698	0.0320285	0.0284698	0.0427046	0.156584	0.024911	0.181495	0.0106762	0.0213523	0.0320285	0.0284698	0.00711744	0.00355872	0.024911	0.0213523	0.0676157	0.0284698	0.153025
	8	0.0262172	0.0374532	0.0636704	0.0599251	0.0374532	0.0973783	0.011236	0.0411985	0.00749064	0.00374532	0.0636704	0.011236	0.0187266	0.0449438	0.0374532	0.011236	0	0.0337079	0.0262172	0.0149813	0.198502	0.0262172	0.0262172	0.0224719	0.0749064	0.0224719	0.071161	0.093633	0.0262172	0.0299625	0.0337079	0.0299625	0.0449438	0.164794	0.0224719	0.187266	0.00749064	0.0187266	0.0262172	0.0299625	0.00749064	0.00374532	0.0262172	0.0187266	0.0674157	0.0299625	0.153558
	9	0.0264317	0.0396476	0.0660793	0.0572687	0.030837	0.0881057	0.0132159	0.0396476	0.00440529	0.00440529	0.061674	0.0132159	0.0220264	0.0440529	0.0352423	0.00881057	0	0.0220264	0.0176211	0.0176211	0.180617	0.0264317	0.0264317	0.0220264	0.0748899	0.0264317	0.0704846	0.0969163	0.030837	0.0352423	0.0352423	0.030837	0.0440529	0.176211	0.0220264	0.198238	0.00881057	0.0176211	0.0264317	0.030837	0.00440529	0.00440529	0.0264317	0.0220264	0.0748899	0.030837	0.162996
	10	0.0275229	0.0412844	0.0688073	0.0550459	0.0321101	0.087156	0.0137615	0.0366972	0.00458716	0.00458716	0.059633	0.0137615	0.0183486	0.0458716	0.0321101	0.00917431	0	0.0183486	0.0183486	0.0183486	0.174312	0.0275229	0.0275229	0.0229358	0.0779817	0.0275229	0.0688073	0.0963303	0.0321101	0.0366972	0.0366972	0.0321101	0.0458716	0.183486	0.0229358	0.206422	0.00917431	0.0183486	0.0275229	0.0321101	0.00458716	0.00458716	0.0275229	0.0183486	0.0733945	0.0275229	0.155963
	11	0.0253165	0.0379747	0.0632911	0.0443038	0.0379747	0.0822785	0.0189873	0.0316456	0.00632911	0.00632911	0.0632911	0.0189873	0.0189873	0.0506329	0.0316456	0.0126582	0	0.0253165	0.0189873	0.0253165	0.202532	0.0126582	0.0126582	0.0126582	0.0379747	0.0316456	0.0632911	0.0949367	0.0379747	0.0316456	0.0379747	0.0379747	0.056962	0.202532	0.0253165	0.227848	0.00632911	0.0253165	0.0316456	0.0379747	0.00632911	0.00632911	0.0126582	0.0253165	0.0632911	0.0253165	0.139241
	12	0.0263158	0.0438596	0.0701754	0.0350877	0.0263158	0.0614035	0.0175439	0.0438596	0.00877193	0.00877193	0.0789474	0.0263158	0.00877193	0.0526316	0.0350877	0.0175439	0	0.0350877	0.0175439	0.00877193	0.201754	0.0175439	0.0175439	0.0175439	0.0526316	0.0263158	0.0614035	0.0877193	0.0263158	0.0263158	0.0350877	0.0350877	0.0526316	0.175439	0.0263158	0.201754	0.00877193	0.0350877	0.0438596	0.0438596	0	0.00877193	0.0175439	0.0350877	0.0526316	0.0263158	0.140351
	13	0.0294118	0.0392157	0.0686275	0.0392157	0.0294118	0.0686275	0.0196078	0.0490196	0.00980392	0.00980392	0.0882353	0.0294118	0.00980392	0.0588235	0.0294118	0.00980392	0	0.0392157	0.00980392	0	0.186275	0.0196078	0.0196078	0.0196078	0.0588235	0.0294118	0.0588235	0.0882353	0.0294118	0.0196078	0.0392157	0.0392157	0.0490196	0.176471	0.0294118	0.205882	0	0.0392157	0.0392157	0.0392157	0	0.00980392	0.0196078	0.0392157	0.0490196	0.0294118	0.147059
	14	0.0131579	0.0263158	0.0394737	0.0394737	0.0394737	0.0789474	0.0131579	0.0526316	0.0131579	0	0.0789474	0.0263158	0.0131579	0.0526316	0.0263158	0.0131579	0	0.0394737	0.0131579	0	0.184211	0.0131579	0.0131579	0.0263158	0.0526316	0.0131579	0.0526316	0.0657895	0.0263158	0.0263158	0.0526316	0.0526316	0.0526316	0.210526	0.0263158	0.236842	0	0.0263158	0.0263158	0.0526316	0	0.0131579	0.0263158	0.0394737	0.0526316	0.0394737	0.171053
	15	0.0131579	0.0263158	0.0394737	0.0394737	0.0394737	0.0789474	0.0131579	0.0526316	0.0131579	0	0.0789474	0.0263158	0.0131579	0.0526316	0.0263158	0.0131579	0	0.0394737	0.0131579	0	0.184211	0.0131579	0.0131579	0.0263158	0.0526316	0.0131579	0.0526316	0.0657895	0.0263158	0.0263158	0.0526316	0.0526316	0.0526316	0.210526	0.0263158	0.236842	0	0.0263158	0.0263158	0.0526316	0	0.0131579	0.0263158	0.0394737	0.0526316	0.0394737	0.171053
	16	0.0131579	0.0263158	0.0394737	0.0394737	0.0394737	0.0789474	0.0131579	0.0526316	0.0131579	0	0.0789474	0.0263158	0.0131579	0.0526316	0.0263158	0.0131579	0	0.0394737	0.0131579	0	0.184211	0.0131579	0.0131579	0.0263158	0.0526316	0.0131579	0.0526316	0.0657895	0.0263158	0.0263158	0.0526316	0.0526316	0.0526316	0.210526	0.0263158	0.236842	0	0.0263158	0.0263158	0.0526316	0	0.0131579	0.0263158	0.0394737	0.0526316	0.0394737	0.171053
	17	0.0166667	0.0333333	0.05	0.0333333	0.0333333	0.0666667	0.0166667	0.05	0	0	0.0666667	0.0333333	0.0166667	0.05	0.0333333	0.0166667	0	0.05	0.0166667	0	0.216667	0.0166667	0.0166667	0.0333333	0.0666667	0.0166667	0.05	0.0666667	0.0333333	0.0166667	0.05	0.05	0.05	0.2	0.0333333	0.233333	0	0.0166667	0.0166667	0.05	0	0.0166667	0.0166667	0.0333333	0.05	0.0333333	0.15
	18	0.0166667	0.0333333	0.05	0.0333333	0.0333333	0.0666667	0.0166667	0.05	0	0	0.0666667	0.0333333	0.0166667	0.05	0.0333333	0.0166667	0	0.05	0.0166667	0	0.216667	0.0166667	0.0166667	0.0333333	0.0666667	0.0166667	0.05	0.0666667	0.0333333	0.0166667	0.05	0.05	0.05	0.2	0.0333333	0.233333	0	0.0166667	0.0166667	0.05	0	0.0166667	0.0166667	0.0333333	0.05	0.0333333	0.15
	19	0	0.0238095	0.0238095	0.047619	0.047619	0.0952381	0.0238095	0.047619	0	0	0.0714286	0.047619	0.0238095	0.047619	0.047619	0.0238095	0	0.047619	0.0238095	0	0.261905	0.0238095	0.0238095	0.047619	0.0952381	0	0.047619	0.047619	0.0238095	0.0238095	0.047619	0.047619	0.047619	0.190476	0.0238095	0.214286	0	0	0	0.047619	0	0	0.0238095	0.047619	0.047619	0.0238095	0.142857
	20	0	0	0	0.0434783	0.0434783	0.0869565	0	0.0434783	0	0	0.0434783	0.0434783	0.0434783	0.0434783	0.0434783	0.0434783	0	0.0434783	0	0	0.26087	0.0434783	0.0434783	0.0434783	0.130435	0	0.0434783	0.0434783	0.0434783	0.0434783	0.0434783	0.0434783	0.0434783	0.217391	0.0434783	0.26087	0	0	0	0.0434783	0	0	0.0434783	0.0434783	0.0434783	0	0.130435
	21	0	0	0	0.0434783	0.0434783	0.0869565	0	0.0434783	0	0	0.0434783	0.0434783	0.0434783	0.0434783	0.0434783	0.0434783	0	0.0434783	0	0	0.26087	0.0434783	0.0434783	0.0434783	0.130435	0	0.0434783	0.0434783	0.0434783	0.0434783	0.0434783	0.0434783	0.0434783	0.217391	0.0434783	0.26087	0	0	0	0.0434783	0	0	0.0434783	0.0434783	0.0434783	0	0.130435
	22	0	0	0	0.0434783	0.0434783	0.0869565	0	0.0434783	0	0	0.0434783	0.0434783	0.0434783	0.0434783	0.0434783	0.0434783	0	0.0434783	0	0	0.26087	0.0434783	0.0434783	0.0434783	0.130435	0	0.0434783	0.0434783	0.0434783	0.0434783	0.0434783	0.0434783	0.0434783	0.217391	0.0434783	0.26087	0	0	0	0.0434783	0	0	0.0434783	0.0434783	0.0434783	0	0.130435
	23	0	0	0	0.0434783	0.0434783	0.0869565	0	0.0434783	0	0	0.0434783	0.0434783	0.0434783	0.0434783	0.0434783	0.0434783	0	0.0434783	0	0	0.26087	0.0434783	0.0434783	0.0434783	0.130435	0	0.0434783	0.0434783	0.0434783	0.0434783	0.0434783	0.0434783	0.0434783	0.217391	0.0434783	0.26087	0	0	0	0.0434783	0	0	0.0434783	0.0434783	0.0434783	0	0.130435

## Sheet: Tab 5 EIW-female-PACC-1SD
		Environmental																					Sociocultural															Behavioral
		Neighborhood			Education			Living conditions					Healthcare										Religiosity				Life stressors			Personality						Life satisfaction		John Henryism						Health behaviors
	d	Neighborhood cohesive	Neighborhood disorder	Factor neighborhood	Year of education	Reading skills	Factor education	Living conditions	Transportation	Communication	Assets	Factor livelihood	Emotional barriers	Executive function barriers	Healthcare navigation barriers	Provider attitudes barriers	patient-provider communication barriers	Sensory barriers	SES barriers	Support barriers	Waiting room barriers	Factor healthcare	Attending religious services	Private religious activities	Intrinsic religiosity	Religiosity factor	Hardship	Social stressor	Social factors	Extroverts	Agreeable	Openness	Conscienciousness	Neuroticism	Personality Factor	Satisfaction with life	Psychological factor	Coping	Vigilance	Factor Henryism& vigilance	Psychosocial Risk/Resilience Everyday Discrimination	Physical activities	Sitting	Smoking	Alcohol	Illicit drugs	Food security	Factor Health behavior
65 and above PACC>-0.5SD	1	0.0348936	0.0289362	0.0638298	0.0365957	0.0229787	0.0595745	0.0306383	0.0255319	0.00510638	0.0331915	0.0944681	0.00510638	0.0178723	0.0331915	0.0212766	0.012766	0.000851064	0.0204255	0.027234	0.00765957	0.146383	0.0451064	0.0451064	0.0144681	0.104681	0.0289362	0.106383	0.135319	0.026383	0.0280851	0.0212766	0.0238298	0.0280851	0.12766	0.0280851	0.155745	0.0229787	0.0297872	0.052766	0.0187234	0.0110638	0.0102128	0.0221277	0.04	0.0765957	0.026383	0.186383
	2	0.0354365	0.0293863	0.0648228	0.0363008	0.0224719	0.0587727	0.0302506	0.0259291	0.00518583	0.0328436	0.0942092	0.00518583	0.0181504	0.0337079	0.0216076	0.0129646	0.000864304	0.0207433	0.0276577	0.00777874	0.14866	0.0458081	0.0458081	0.0146932	0.106309	0.0293863	0.102852	0.132239	0.0250648	0.0276577	0.0216076	0.0242005	0.028522	0.127053	0.028522	0.155575	0.0224719	0.0302506	0.0527226	0.0190147	0.011236	0.0103717	0.0224719	0.039758	0.0751945	0.0267934	0.185825
	3	0.0355515	0.0309936	0.0665451	0.0373747	0.0227894	0.0601641	0.030082	0.0255242	0.00455789	0.0264357	0.0865998	0.00546946	0.0191431	0.0337284	0.0227894	0.0127621	0.000911577	0.0218778	0.0291705	0.00820419	0.154057	0.0437557	0.0437557	0.0154968	0.103008	0.0291705	0.0966272	0.125798	0.0255242	0.0282589	0.0218778	0.0255242	0.030082	0.131267	0.0282589	0.159526	0.0200547	0.0291705	0.0492252	0.0200547	0.0118505	0.0109389	0.023701	0.0382862	0.0765725	0.0282589	0.189608
	4	0.035122	0.0302439	0.0653659	0.0380488	0.022439	0.0604878	0.0302439	0.0253659	0.00487805	0.0243902	0.084878	0.00585366	0.0195122	0.035122	0.0243902	0.0126829	0.00097561	0.0234146	0.0312195	0.00780488	0.160976	0.0419512	0.0419512	0.0136585	0.097561	0.0302439	0.0907317	0.120976	0.0243902	0.0302439	0.0214634	0.0263415	0.0312195	0.133659	0.0282927	0.161951	0.0185366	0.0302439	0.0487805	0.0214634	0.0107317	0.0107317	0.0253659	0.0360976	0.0770732	0.0302439	0.190244
	5	0.0332963	0.0310766	0.0643729	0.0377358	0.0199778	0.0577137	0.0321865	0.0233074	0.00554939	0.0233074	0.0843507	0.00665927	0.0210877	0.036626	0.0266371	0.0133185	0.00110988	0.0221976	0.0277469	0.00887902	0.164262	0.0421754	0.0421754	0.0133185	0.0976693	0.0299667	0.0832408	0.113208	0.0255272	0.0277469	0.0221976	0.0299667	0.0344062	0.139845	0.0299667	0.169811	0.0188679	0.0321865	0.0510544	0.0221976	0.00776915	0.0110988	0.0277469	0.0332963	0.0732519	0.0321865	0.18535
	6	0.0320102	0.0294494	0.0614597	0.0384123	0.0192061	0.0576184	0.0307298	0.0243278	0.00384123	0.0204866	0.0793854	0.00768246	0.0204866	0.0320102	0.028169	0.0140845	0.00128041	0.021767	0.0268886	0.00896287	0.161332	0.0448143	0.0448143	0.0128041	0.102433	0.0332907	0.078105	0.111396	0.0243278	0.028169	0.0256082	0.0307298	0.0358515	0.144686	0.0332907	0.177977	0.0166453	0.0345711	0.0512164	0.0243278	0.00896287	0.00896287	0.0320102	0.0332907	0.0653009	0.0332907	0.181818
	7	0.0315638	0.0286944	0.0602582	0.0416069	0.0215208	0.0631277	0.0301291	0.025825	0.00286944	0.0186514	0.0774749	0.00860832	0.0200861	0.0315638	0.0286944	0.0143472	0.00143472	0.0215208	0.0272597	0.010043	0.163558	0.0473458	0.0473458	0.0129125	0.107604	0.0344333	0.071736	0.106169	0.0243902	0.0315638	0.0286944	0.0315638	0.0373027	0.153515	0.0301291	0.183644	0.0157819	0.035868	0.0516499	0.0243902	0.00573888	0.010043	0.0301291	0.0315638	0.061693	0.0329986	0.172166
	8	0.0290598	0.0290598	0.0581197	0.0410256	0.0205128	0.0615385	0.0290598	0.025641	0.0034188	0.0153846	0.0735043	0.00854701	0.0205128	0.0324786	0.0307692	0.017094	0.0017094	0.0239316	0.025641	0.0102564	0.17094	0.0495726	0.0495726	0.0153846	0.11453	0.0324786	0.0700855	0.102564	0.0222222	0.0273504	0.0290598	0.0307692	0.0376068	0.147009	0.034188	0.181197	0.0136752	0.0307692	0.0444444	0.0239316	0.00512821	0.0102564	0.0307692	0.034188	0.0598291	0.0358974	0.176068
	9	0.027933	0.027933	0.0558659	0.0391061	0.0167598	0.0558659	0.0316574	0.027933	0.00372439	0.0148976	0.0782123	0.00744879	0.018622	0.0353818	0.0316574	0.0167598	0.0018622	0.0242086	0.027933	0.0111732	0.175047	0.0465549	0.0465549	0.0148976	0.108007	0.0335196	0.0707635	0.104283	0.0204842	0.0242086	0.0297952	0.027933	0.0372439	0.139665	0.0353818	0.175047	0.0111732	0.0335196	0.0446927	0.0260708	0.00558659	0.0111732	0.0297952	0.0353818	0.0633147	0.0372439	0.182495
	10	0.027972	0.025641	0.0536131	0.041958	0.018648	0.0606061	0.032634	0.027972	0.004662	0.011655	0.0769231	0.00699301	0.018648	0.030303	0.030303	0.013986	0.002331	0.02331	0.030303	0.00932401	0.165501	0.044289	0.044289	0.016317	0.104895	0.034965	0.0652681	0.100233	0.025641	0.027972	0.030303	0.027972	0.034965	0.146853	0.044289	0.191142	0.011655	0.034965	0.04662	0.025641	0.00699301	0.00932401	0.032634	0.034965	0.0606061	0.039627	0.184149
	11	0.0290237	0.0237467	0.0527704	0.0448549	0.0211082	0.0659631	0.0316623	0.0263852	0.00527704	0.0105541	0.0738786	0.00791557	0.0211082	0.0263852	0.0290237	0.0131926	0.00263852	0.0237467	0.0343008	0.0105541	0.168865	0.0474934	0.0474934	0.0184697	0.113456	0.0369393	0.060686	0.0976253	0.0263852	0.0290237	0.0290237	0.0316623	0.0343008	0.150396	0.0395778	0.189974	0.0105541	0.0395778	0.0501319	0.0263852	0.00791557	0.0105541	0.0290237	0.0343008	0.055409	0.0369393	0.174142
	12	0.0308642	0.0277778	0.058642	0.0462963	0.0246914	0.0709877	0.0339506	0.0246914	0.00617284	0.00925926	0.0740741	0.00925926	0.0216049	0.0277778	0.0277778	0.0123457	0	0.0277778	0.037037	0.00925926	0.17284	0.0524691	0.0524691	0.0216049	0.126543	0.037037	0.0555556	0.0925926	0.0246914	0.0246914	0.0246914	0.0308642	0.0277778	0.132716	0.0339506	0.166667	0.00925926	0.0401235	0.0493827	0.0277778	0.00925926	0.0123457	0.0308642	0.037037	0.0555556	0.0308642	0.175926
	13	0.031746	0.031746	0.0634921	0.047619	0.031746	0.0793651	0.0357143	0.0277778	0.00793651	0.00793651	0.0793651	0.0119048	0.0198413	0.0238095	0.0277778	0.015873	0	0.0277778	0.0357143	0.00793651	0.170635	0.047619	0.047619	0.0238095	0.119048	0.031746	0.0515873	0.0833333	0.0277778	0.0277778	0.0198413	0.0277778	0.0277778	0.130952	0.0277778	0.15873	0.0119048	0.0396825	0.0515873	0.0238095	0.00793651	0.015873	0.0357143	0.0357143	0.0555556	0.0357143	0.186508
	14	0.0328638	0.0375587	0.0704225	0.0516432	0.0328638	0.084507	0.0375587	0.028169	0.00938967	0.00938967	0.084507	0.0140845	0.0140845	0.028169	0.028169	0.0140845	0	0.028169	0.0328638	0.00938967	0.169014	0.0469484	0.0469484	0.0234742	0.117371	0.028169	0.0469484	0.0751174	0.028169	0.0328638	0.0187793	0.0234742	0.0234742	0.126761	0.0187793	0.14554	0.0140845	0.0375587	0.0516432	0.0234742	0.00938967	0.0187793	0.0375587	0.0422535	0.056338	0.0328638	0.197183
	15	0.027972	0.041958	0.0699301	0.048951	0.041958	0.0909091	0.041958	0.027972	0.013986	0.013986	0.0979021	0.013986	0.013986	0.020979	0.034965	0.020979	0	0.027972	0.034965	0.00699301	0.174825	0.034965	0.034965	0.020979	0.0909091	0.027972	0.048951	0.0769231	0.027972	0.034965	0.020979	0.020979	0.020979	0.125874	0.020979	0.146853	0.00699301	0.034965	0.041958	0.020979	0	0.013986	0.041958	0.041958	0.0629371	0.034965	0.195804
	16	0.0408163	0.0510204	0.0918367	0.0510204	0.0510204	0.102041	0.0510204	0.0306122	0.0204082	0.0102041	0.112245	0.0204082	0.0204082	0.0102041	0.0306122	0.0204082	0	0.0306122	0.0306122	0	0.163265	0.0306122	0.0306122	0.0204082	0.0816327	0.0204082	0.0510204	0.0714286	0.0204082	0.0408163	0.0102041	0.0102041	0.0102041	0.0918367	0.0204082	0.112245	0.0102041	0.0306122	0.0408163	0.0204082	0	0.0204082	0.0510204	0.0306122	0.0612245	0.0408163	0.204082
	17	0.0555556	0.0555556	0.111111	0.0555556	0.0555556	0.111111	0.0555556	0.0555556	0.0555556	0	0.166667	0	0	0.0555556	0	0	0	0	0.0555556	0	0.111111	0	0	0.0555556	0.0555556	0	0.0555556	0.0555556	0.0555556	0.0555556	0	0	0	0.111111	0	0.111111	0.0555556	0	0.0555556	0.0555556	0	0	0.0555556	0	0.0555556	0.0555556	0.166667
	18	0.0555556	0.0555556	0.111111	0.0555556	0.0555556	0.111111	0.0555556	0.0555556	0.0555556	0	0.166667	0	0	0.0555556	0	0	0	0	0.0555556	0	0.111111	0	0	0.0555556	0.0555556	0	0.0555556	0.0555556	0.0555556	0.0555556	0	0	0	0.111111	0	0.111111	0.0555556	0	0.0555556	0.0555556	0	0	0.0555556	0	0.0555556	0.0555556	0.166667
65 and above PACC<=-0.5SD	1	0.0588235	0.0470588	0.105882	0.0705882	0.0529412	0.123529	0.0235294	0.0235294	0.00588235	0.00588235	0.0588235	0.00588235	0.0117647	0.0294118	0.0294118	0.0117647	0	0.0294118	0.0235294	0.0176471	0.158824	0.0235294	0.0235294	0.0117647	0.0588235	0.0117647	0.105882	0.117647	0.0294118	0.0588235	0.0352941	0.0294118	0.0176471	0.170588	0.0176471	0.188235	0.0294118	0.0235294	0.0529412	0.0235294	0.0117647	0	0.0117647	0.0176471	0.0647059	0.0117647	0.117647
	2	0.0532544	0.0473373	0.100592	0.0710059	0.0532544	0.12426	0.0236686	0.0236686	0.00591716	0.00591716	0.0591716	0.00591716	0.0118343	0.0295858	0.0295858	0.0118343	0	0.0295858	0.0236686	0.0177515	0.159763	0.0236686	0.0236686	0.0118343	0.0591716	0.0118343	0.106509	0.118343	0.0295858	0.0591716	0.035503	0.0295858	0.0177515	0.171598	0.0177515	0.189349	0.0295858	0.0236686	0.0532544	0.0236686	0.0118343	0	0.0118343	0.0177515	0.0650888	0.0118343	0.118343
	3	0.0545455	0.0484848	0.10303	0.0727273	0.0545455	0.127273	0.0242424	0.0242424	0.00606061	0.00606061	0.0606061	0.00606061	0.0121212	0.0242424	0.030303	0.0121212	0	0.030303	0.0242424	0.0181818	0.157576	0.0242424	0.0242424	0.0121212	0.0606061	0.0121212	0.10303	0.115152	0.030303	0.0606061	0.0363636	0.030303	0.0181818	0.175758	0.0121212	0.187879	0.030303	0.0181818	0.0484848	0.0242424	0.0121212	0	0.0121212	0.0181818	0.0666667	0.0121212	0.121212
	4	0.0566038	0.0503145	0.106918	0.0691824	0.0566038	0.125786	0.0251572	0.0251572	0.00628931	0.00628931	0.0628931	0.00628931	0.0125786	0.0251572	0.0251572	0.0125786	0	0.0314465	0.0251572	0.0188679	0.157233	0.0251572	0.0251572	0.0125786	0.0628931	0.0125786	0.106918	0.119497	0.0251572	0.0628931	0.0314465	0.0314465	0.0188679	0.169811	0.0125786	0.18239	0.0314465	0.0188679	0.0503145	0.0188679	0.0125786	0	0.0125786	0.0188679	0.0628931	0.0125786	0.119497
	5	0.0647482	0.057554	0.122302	0.0647482	0.0359712	0.100719	0.0215827	0.0215827	0.00719424	0.00719424	0.057554	0.00719424	0.00719424	0.0215827	0.0215827	0.0143885	0	0.028777	0.028777	0.0215827	0.151079	0.028777	0.028777	0.0143885	0.0719424	0.0143885	0.100719	0.115108	0.028777	0.0719424	0.028777	0.028777	0.0215827	0.179856	0.0143885	0.194245	0.028777	0.0143885	0.0431655	0.0215827	0.0143885	0	0.0143885	0.0215827	0.0719424	0.00719424	0.129496
	6	0.0645161	0.0645161	0.129032	0.0645161	0.0403226	0.104839	0.0241935	0.0241935	0.00806452	0.00806452	0.0645161	0.00806452	0.00806452	0.0241935	0.0241935	0.016129	0	0.0322581	0.0322581	0.0241935	0.169355	0.0241935	0.0241935	0.016129	0.0645161	0.016129	0.0887097	0.104839	0.016129	0.0645161	0.0241935	0.0241935	0.0241935	0.153226	0.016129	0.169355	0.0241935	0.016129	0.0403226	0.0241935	0.016129	0	0.016129	0.016129	0.0725806	0.00806452	0.129032
	7	0.05	0.06	0.11	0.06	0.03	0.09	0.02	0.03	0	0	0.05	0.01	0.01	0.02	0.03	0.02	0	0.04	0.03	0.03	0.19	0.03	0.03	0	0.06	0.02	0.09	0.11	0.02	0.06	0.02	0.03	0.03	0.16	0.02	0.18	0.03	0.02	0.05	0.03	0.01	0	0.02	0.01	0.08	0.01	0.13
	8	0.0537634	0.0645161	0.11828	0.0537634	0.0322581	0.0860215	0.0215054	0.0322581	0	0	0.0537634	0.0107527	0.0107527	0.0215054	0.0322581	0.0215054	0	0.0322581	0.0322581	0.0322581	0.193548	0.0322581	0.0322581	0	0.0645161	0.0215054	0.0860215	0.107527	0.0215054	0.0645161	0.0215054	0.0322581	0.0322581	0.172043	0.0107527	0.182796	0.0215054	0.0215054	0.0430108	0.0322581	0.0107527	0	0.0215054	0	0.0752688	0.0107527	0.11828
	9	0.0519481	0.0649351	0.116883	0.0519481	0.025974	0.0779221	0.025974	0.038961	0	0	0.0649351	0.012987	0.012987	0.025974	0.025974	0.012987	0	0.012987	0.025974	0.038961	0.168831	0.038961	0.038961	0	0.0779221	0.025974	0.0909091	0.116883	0.025974	0.0779221	0.012987	0.038961	0.025974	0.181818	0	0.181818	0.025974	0.012987	0.038961	0.025974	0	0	0.025974	0	0.0909091	0.012987	0.12987
	10	0.0519481	0.0649351	0.116883	0.0519481	0.025974	0.0779221	0.025974	0.038961	0	0	0.0649351	0.012987	0.012987	0.025974	0.025974	0.012987	0	0.012987	0.025974	0.038961	0.168831	0.038961	0.038961	0	0.0779221	0.025974	0.0909091	0.116883	0.025974	0.0779221	0.012987	0.038961	0.025974	0.181818	0	0.181818	0.025974	0.012987	0.038961	0.025974	0	0	0.025974	0	0.0909091	0.012987	0.12987
	11	0.0425532	0.0638298	0.106383	0.0212766	0.0212766	0.0425532	0.0425532	0.0212766	0	0	0.0638298	0.0212766	0.0212766	0.0425532	0.0425532	0.0212766	0	0.0212766	0.0212766	0.0638298	0.255319	0.0212766	0.0212766	0	0.0425532	0.0425532	0.0851064	0.12766	0.0425532	0.0638298	0	0.0425532	0.0425532	0.191489	0	0.191489	0.0212766	0.0212766	0.0425532	0.0212766	0	0	0	0	0.0851064	0	0.0851064
	12	0.04	0.08	0.12	0	0	0	0.04	0.04	0	0	0.08	0.04	0	0.04	0.04	0.04	0	0.04	0.04	0.04	0.28	0.04	0.04	0	0.08	0.04	0.08	0.12	0	0.04	0	0	0.04	0.08	0	0.08	0.04	0.04	0.08	0.04	0	0	0	0	0.08	0	0.08
	13	0.0769231	0.0769231	0.153846	0	0	0	0.0769231	0.0769231	0	0	0.153846	0.0769231	0	0.0769231	0	0	0	0.0769231	0	0	0.230769	0.0769231	0.0769231	0	0.153846	0.0769231	0.0769231	0.153846	0	0	0	0	0	0	0	0	0	0.0769231	0.0769231	0	0	0	0	0	0.0769231	0	0.0769231
																																			0
																																			0

## Sheet: Tab 5 EIW-male-PACC-1SD
		Environmental																					Sociocultural															Behavioral
		Neighborhood			Education			Living conditions					Healthcare										Religiosity				Life stressors			Personality						Life satisfaction		John Henryism						Health behaviors
	d	Neighborhood cohesive	Neighborhood disorder	Factor neighborhood	Year of education	Reading skills	Factor education	Living conditions	Transportation	Communication	Assets	Factor livelihood	Emotional barriers	Executive function barriers	Healthcare navigation barriers	Provider attitudes barriers	patient-provider communication barriers	Sensory barriers	SES barriers	Support barriers	Waiting room barriers	Factor healthcare	Attending religious services	Private religious activities	Intrinsic religiosity	Religiosity factor	Hardship	Social stressor	Social factors	Extroverts	Agreeable	Openness	Conscienciousness	Neuroticism	Personality Factor	Satisfaction with life	Psychological factor	Coping	Vigilance	Factor Henryism& vigilance	Psychosocial Risk/Resilience Everyday Discrimination	Physical activities	Sitting	Smoking	Alcohol	Illicit drugs	Food security	Factor Health behavior
Male PACC>-1SD	1	0.028103	0.0187354	0.0468384	0.0491803	0.0187354	0.0679157	0.0234192	0.0257611	0.00702576	0.028103	0.0843091	0.00936768	0.0210773	0.0351288	0.0234192	0.0117096	0.00702576	0.0117096	0.0234192	0.00936768	0.152225	0.0562061	0.0562061	0.030445	0.142857	0.0234192	0.0866511	0.11007	0.0163934	0.0117096	0.0234192	0.0187354	0.0187354	0.088993	0.0374707	0.126464	0.0187354	0.0257611	0.0444965	0.028103	0.00936768	0.0117096	0.0351288	0.0421546	0.088993	0.0187354	0.206089
	2	0.028103	0.0187354	0.0468384	0.0491803	0.0187354	0.0679157	0.0234192	0.0257611	0.00702576	0.028103	0.0843091	0.00936768	0.0210773	0.0351288	0.0234192	0.0117096	0.00702576	0.0117096	0.0234192	0.00936768	0.152225	0.0562061	0.0562061	0.030445	0.142857	0.0234192	0.0866511	0.11007	0.0163934	0.0117096	0.0234192	0.0187354	0.0187354	0.088993	0.0374707	0.126464	0.0187354	0.0257611	0.0444965	0.028103	0.00936768	0.0117096	0.0351288	0.0421546	0.088993	0.0187354	0.206089
	3	0.0282353	0.0188235	0.0470588	0.0494118	0.0188235	0.0682353	0.0235294	0.0258824	0.00705882	0.0282353	0.0847059	0.00941176	0.0211765	0.0352941	0.0235294	0.0117647	0.00705882	0.0117647	0.0235294	0.00941176	0.152941	0.0564706	0.0564706	0.0305882	0.143529	0.0235294	0.0847059	0.108235	0.0164706	0.0117647	0.0235294	0.0188235	0.0188235	0.0894118	0.0376471	0.127059	0.0164706	0.0258824	0.0423529	0.0282353	0.00941176	0.0117647	0.0352941	0.0423529	0.0894118	0.0188235	0.207059
	4	0.0288462	0.0192308	0.0480769	0.0504808	0.0192308	0.0697115	0.0240385	0.0264423	0.00721154	0.0240385	0.0817308	0.00961538	0.0216346	0.0360577	0.0240385	0.0120192	0.00721154	0.0120192	0.0240385	0.00961538	0.15625	0.0576923	0.0576923	0.03125	0.146635	0.0240385	0.0841346	0.108173	0.0168269	0.0120192	0.0240385	0.0192308	0.0192308	0.0913462	0.0384615	0.129808	0.0168269	0.0264423	0.0432692	0.0288462	0.00721154	0.0120192	0.0360577	0.0384615	0.0865385	0.0192308	0.199519
	5	0.03	0.02	0.05	0.0525	0.02	0.0725	0.025	0.025	0.0075	0.025	0.0825	0.01	0.0225	0.0375	0.025	0.0125	0.0075	0.0125	0.025	0.01	0.1625	0.0575	0.0575	0.0275	0.1425	0.025	0.0825	0.1075	0.0175	0.0125	0.0225	0.0175	0.02	0.09	0.035	0.125	0.015	0.0275	0.0425	0.03	0.0075	0.0125	0.0375	0.04	0.0825	0.02	0.2
	6	0.0253521	0.0225352	0.0478873	0.0507042	0.0197183	0.0704225	0.0225352	0.028169	0.0084507	0.0169014	0.0760563	0.0112676	0.0253521	0.0366197	0.028169	0.0140845	0.0084507	0.0140845	0.028169	0.0084507	0.174648	0.0507042	0.0507042	0.028169	0.129577	0.028169	0.0788732	0.107042	0.0197183	0.0140845	0.0225352	0.0169014	0.0225352	0.0957746	0.0366197	0.132394	0.0112676	0.0309859	0.0422535	0.0309859	0.0028169	0.0140845	0.0394366	0.0422535	0.0788732	0.0197183	0.197183
	7	0.0265781	0.0232558	0.0498339	0.0498339	0.0199336	0.0697674	0.0166113	0.0299003	0.00996678	0.0166113	0.0730897	0.013289	0.0232558	0.0431894	0.0299003	0.0166113	0.00996678	0.0166113	0.0332226	0.00996678	0.196013	0.0465116	0.0465116	0.0199336	0.112957	0.0332226	0.0730897	0.106312	0.0199336	0.00996678	0.0265781	0.0199336	0.0265781	0.10299	0.0299003	0.13289	0.00664452	0.0299003	0.0365449	0.0365449	0.00332226	0.013289	0.0431894	0.0398671	0.0697674	0.0232558	0.192691
	8	0.025641	0.021978	0.047619	0.043956	0.018315	0.0622711	0.018315	0.029304	0.00732601	0.014652	0.0695971	0.014652	0.025641	0.043956	0.032967	0.018315	0.010989	0.018315	0.03663	0.010989	0.212454	0.040293	0.040293	0.018315	0.0989011	0.03663	0.0732601	0.10989	0.018315	0.00732601	0.029304	0.018315	0.025641	0.0989011	0.032967	0.131868	0.00732601	0.032967	0.040293	0.040293	0	0.014652	0.043956	0.040293	0.0659341	0.025641	0.190476
	9	0.0281124	0.0240964	0.0522088	0.0401606	0.0160643	0.0562249	0.0160643	0.0321285	0.00803213	0.0120482	0.0682731	0.0160643	0.0281124	0.0481928	0.0361446	0.0200803	0.0120482	0.0160643	0.0321285	0.0120482	0.220884	0.0361446	0.0361446	0.0160643	0.0883534	0.0401606	0.0722892	0.11245	0.0200803	0.00803213	0.0240964	0.0160643	0.0281124	0.0963855	0.0361446	0.13253	0.00401606	0.0361446	0.0401606	0.0401606	0	0.0160643	0.0481928	0.0361446	0.060241	0.0281124	0.188755
	10	0.025974	0.021645	0.047619	0.034632	0.00865801	0.04329	0.017316	0.030303	0.004329	0.012987	0.0649351	0.017316	0.030303	0.0519481	0.038961	0.021645	0.012987	0.017316	0.034632	0.012987	0.238095	0.034632	0.034632	0.012987	0.0822511	0.04329	0.0692641	0.112554	0.017316	0.00865801	0.025974	0.017316	0.030303	0.0995671	0.038961	0.138528	0.004329	0.038961	0.04329	0.04329	0	0.012987	0.04329	0.038961	0.0606061	0.030303	0.186147
	11	0.0209424	0.0157068	0.0366492	0.0314136	0.0104712	0.0418848	0.0157068	0.0314136	0.0052356	0.0104712	0.0628272	0.0209424	0.026178	0.0471204	0.0366492	0.0209424	0.0157068	0.0209424	0.0418848	0.0157068	0.246073	0.0366492	0.0366492	0.0157068	0.0890052	0.0471204	0.0628272	0.109948	0.0157068	0.0104712	0.026178	0.0209424	0.0366492	0.109948	0.0418848	0.151832	0.0052356	0.0366492	0.0418848	0.0314136	0	0.0104712	0.0471204	0.0314136	0.0628272	0.0314136	0.183246
	12	0.0222222	0.0166667	0.0388889	0.0333333	0.0111111	0.0444444	0.0166667	0.0277778	0.00555556	0.0111111	0.0611111	0.0222222	0.0277778	0.05	0.0333333	0.0166667	0.0166667	0.0222222	0.0444444	0.0111111	0.244444	0.0388889	0.0388889	0.0166667	0.0944444	0.0444444	0.0611111	0.105556	0.0166667	0.0111111	0.0222222	0.0222222	0.0388889	0.111111	0.0444444	0.155556	0.00555556	0.0333333	0.0388889	0.0333333	0	0.0111111	0.0444444	0.0277778	0.0611111	0.0333333	0.177778
	13	0.0277778	0.0208333	0.0486111	0.0347222	0.0138889	0.0486111	0.0138889	0.0208333	0.00694444	0.0138889	0.0555556	0.0208333	0.0277778	0.0486111	0.0347222	0.0208333	0.0208333	0.0277778	0.0416667	0.0138889	0.256944	0.0347222	0.0347222	0.0208333	0.0902778	0.0486111	0.0555556	0.104167	0.0208333	0.0138889	0.0277778	0.0277778	0.0347222	0.125	0.0347222	0.159722	0.00694444	0.0347222	0.0416667	0.0347222	0	0.00694444	0.0416667	0.0277778	0.0555556	0.0277778	0.159722
	14	0.0305344	0.0152672	0.0458015	0.0305344	0.0152672	0.0458015	0.0152672	0.0152672	0.00763359	0.0152672	0.0534351	0.0229008	0.0305344	0.0534351	0.0381679	0.0229008	0.0229008	0.0305344	0.0458015	0.0152672	0.282443	0.0305344	0.0305344	0.0229008	0.0839695	0.0458015	0.0534351	0.0992366	0.0229008	0.0152672	0.0305344	0.0305344	0.0305344	0.129771	0.0305344	0.160305	0.00763359	0.0305344	0.0381679	0.0381679	0	0.00763359	0.0381679	0.0229008	0.0534351	0.0229008	0.145038
	15	0.034188	0.017094	0.0512821	0.034188	0.017094	0.0512821	0.017094	0.017094	0.00854701	0.017094	0.0598291	0.025641	0.025641	0.0512821	0.034188	0.025641	0.017094	0.025641	0.042735	0.017094	0.264957	0.025641	0.025641	0.025641	0.0769231	0.0512821	0.0512821	0.102564	0.025641	0.017094	0.034188	0.034188	0.034188	0.145299	0.034188	0.179487	0.00854701	0.034188	0.042735	0.034188	0	0	0.034188	0.017094	0.0512821	0.025641	0.128205
	16	0.034188	0.017094	0.0512821	0.034188	0.017094	0.0512821	0.017094	0.017094	0.00854701	0.017094	0.0598291	0.025641	0.025641	0.0512821	0.034188	0.025641	0.017094	0.025641	0.042735	0.017094	0.264957	0.025641	0.025641	0.025641	0.0769231	0.0512821	0.0512821	0.102564	0.025641	0.017094	0.034188	0.034188	0.034188	0.145299	0.034188	0.179487	0.00854701	0.034188	0.042735	0.034188	0	0	0.034188	0.017094	0.0512821	0.025641	0.128205
	17	0.039604	0.019802	0.0594059	0.039604	0.019802	0.0594059	0.00990099	0.019802	0.00990099	0.00990099	0.049505	0.029703	0.029703	0.049505	0.029703	0.019802	0.00990099	0.029703	0.039604	0.00990099	0.247525	0.029703	0.029703	0.029703	0.0891089	0.049505	0.049505	0.0990099	0.029703	0.019802	0.039604	0.039604	0.039604	0.168317	0.029703	0.19802	0	0.029703	0.029703	0.029703	0	0	0.039604	0.019802	0.049505	0.029703	0.138614
	18	0.039604	0.019802	0.0594059	0.039604	0.019802	0.0594059	0.00990099	0.019802	0.00990099	0.00990099	0.049505	0.029703	0.029703	0.049505	0.029703	0.019802	0.00990099	0.029703	0.039604	0.00990099	0.247525	0.029703	0.029703	0.029703	0.0891089	0.049505	0.049505	0.0990099	0.029703	0.019802	0.039604	0.039604	0.039604	0.168317	0.029703	0.19802	0	0.029703	0.029703	0.029703	0	0	0.039604	0.019802	0.049505	0.029703	0.138614
	19	0.0361446	0.0240964	0.060241	0.0361446	0.0120482	0.0481928	0.0120482	0.0240964	0	0	0.0361446	0.0361446	0.0361446	0.0481928	0.0240964	0.0120482	0.0120482	0.0240964	0.0361446	0.0120482	0.240964	0.0361446	0.0361446	0.0361446	0.108434	0.0481928	0.0481928	0.0963855	0.0240964	0.0240964	0.0361446	0.0361446	0.0481928	0.168675	0.0361446	0.204819	0	0.0361446	0.0361446	0.0361446	0	0	0.0361446	0.0120482	0.0481928	0.0361446	0.13253
	20	0.0361446	0.0240964	0.060241	0.0361446	0.0120482	0.0481928	0.0120482	0.0240964	0	0	0.0361446	0.0361446	0.0361446	0.0481928	0.0240964	0.0120482	0.0120482	0.0240964	0.0361446	0.0120482	0.240964	0.0361446	0.0361446	0.0361446	0.108434	0.0481928	0.0481928	0.0963855	0.0240964	0.0240964	0.0361446	0.0361446	0.0481928	0.168675	0.0361446	0.204819	0	0.0361446	0.0361446	0.0361446	0	0	0.0361446	0.0120482	0.0481928	0.0361446	0.13253
	21	0.0465116	0.0232558	0.0697674	0.0465116	0	0.0465116	0	0.0232558	0	0	0.0232558	0.0232558	0.0232558	0.0465116	0.0232558	0.0232558	0	0	0.0465116	0	0.186047	0.0465116	0.0465116	0.0465116	0.139535	0.0465116	0.0465116	0.0930233	0.0232558	0.0232558	0.0465116	0.0465116	0.0465116	0.186047	0.0465116	0.232558	0	0.0465116	0.0465116	0.0232558	0	0	0.0465116	0	0.0465116	0.0465116	0.139535
	22	0.0454545	0	0.0454545	0.0454545	0	0.0454545	0	0.0454545	0	0	0.0454545	0.0454545	0.0454545	0.0454545	0.0454545	0.0454545	0	0	0.0454545	0	0.272727	0.0454545	0.0454545	0.0454545	0.136364	0.0454545	0.0454545	0.0909091	0	0	0.0454545	0.0454545	0.0454545	0.136364	0.0454545	0.181818	0	0.0454545	0.0454545	0	0	0	0.0454545	0	0.0454545	0.0454545	0.136364
Male PACC<=-1SD	1	0.0210526	0.0263158	0.0473684	0.0631579	0.0368421	0.1	0.00526316	0.0473684	0.0157895	0.00526316	0.0736842	0.0105263	0.0210526	0.0526316	0.0421053	0.00526316	0	0.0315789	0.0210526	0.00526316	0.189474	0.0210526	0.0210526	0.0315789	0.0736842	0.0263158	0.0736842	0.1	0.0263158	0.0105263	0.0421053	0.0315789	0.0473684	0.157895	0.0315789	0.189474	0	0.0210526	0.0210526	0.0263158	0.00526316	0.00526316	0.0263158	0.0315789	0.0578947	0.0368421	0.163158
	2	0.021164	0.026455	0.047619	0.0634921	0.037037	0.100529	0.00529101	0.042328	0.015873	0.00529101	0.0687831	0.010582	0.021164	0.0529101	0.042328	0.00529101	0	0.031746	0.021164	0.00529101	0.190476	0.021164	0.021164	0.031746	0.0740741	0.026455	0.0740741	0.100529	0.026455	0.010582	0.042328	0.031746	0.047619	0.15873	0.031746	0.190476	0	0.021164	0.021164	0.026455	0.00529101	0.00529101	0.026455	0.031746	0.0582011	0.037037	0.164021
	3	0.0160428	0.026738	0.0427807	0.0641711	0.0374332	0.101604	0.00534759	0.0427807	0.0160428	0.00534759	0.0695187	0.0106952	0.0213904	0.0534759	0.0427807	0.00534759	0	0.0320856	0.0213904	0.00534759	0.192513	0.0213904	0.0213904	0.0320856	0.0748663	0.026738	0.0695187	0.0962567	0.026738	0.0106952	0.0427807	0.0320856	0.0481283	0.160428	0.0320856	0.192513	0	0.0213904	0.0213904	0.026738	0.00534759	0.00534759	0.026738	0.0320856	0.0588235	0.0374332	0.165775
	4	0.0165746	0.0276243	0.0441989	0.0662983	0.038674	0.104972	0.00552486	0.0441989	0.0110497	0.00552486	0.0662983	0.0110497	0.0220994	0.0552486	0.0441989	0.00552486	0	0.0331492	0.0220994	0.00552486	0.198895	0.0220994	0.0220994	0.0331492	0.0773481	0.0276243	0.0662983	0.0939227	0.0276243	0.0110497	0.038674	0.0276243	0.0497238	0.154696	0.0276243	0.18232	0	0.0220994	0.0220994	0.0276243	0.00552486	0.00552486	0.0276243	0.0276243	0.0607735	0.038674	0.165746
	5	0.0165746	0.0276243	0.0441989	0.0662983	0.038674	0.104972	0.00552486	0.0441989	0.0110497	0.00552486	0.0662983	0.0110497	0.0220994	0.0552486	0.0441989	0.00552486	0	0.0331492	0.0220994	0.00552486	0.198895	0.0220994	0.0220994	0.0331492	0.0773481	0.0276243	0.0662983	0.0939227	0.0276243	0.0110497	0.038674	0.0276243	0.0497238	0.154696	0.0276243	0.18232	0	0.0220994	0.0220994	0.0276243	0.00552486	0.00552486	0.0276243	0.0276243	0.0607735	0.038674	0.165746
	6	0.0165746	0.0276243	0.0441989	0.0662983	0.038674	0.104972	0.00552486	0.0441989	0.0110497	0.00552486	0.0662983	0.0110497	0.0220994	0.0552486	0.0441989	0.00552486	0	0.0331492	0.0220994	0.00552486	0.198895	0.0220994	0.0220994	0.0331492	0.0773481	0.0276243	0.0662983	0.0939227	0.0276243	0.0110497	0.038674	0.0276243	0.0497238	0.154696	0.0276243	0.18232	0	0.0220994	0.0220994	0.0276243	0.00552486	0.00552486	0.0276243	0.0276243	0.0607735	0.038674	0.165746
	7	0.0165746	0.0276243	0.0441989	0.0662983	0.038674	0.104972	0.00552486	0.0441989	0.0110497	0.00552486	0.0662983	0.0110497	0.0220994	0.0552486	0.0441989	0.00552486	0	0.0331492	0.0220994	0.00552486	0.198895	0.0220994	0.0220994	0.0331492	0.0773481	0.0276243	0.0662983	0.0939227	0.0276243	0.0110497	0.038674	0.0276243	0.0497238	0.154696	0.0276243	0.18232	0	0.0220994	0.0220994	0.0276243	0.00552486	0.00552486	0.0276243	0.0276243	0.0607735	0.038674	0.165746
	8	0.0114943	0.0229885	0.0344828	0.0632184	0.0402299	0.103448	0.00574713	0.045977	0.0114943	0.00574713	0.0689655	0.0114943	0.0229885	0.0574713	0.0402299	0.00574713	0	0.0344828	0.0229885	0.00574713	0.201149	0.0229885	0.0229885	0.0344828	0.0804598	0.0229885	0.0632184	0.0862069	0.0287356	0.0114943	0.0402299	0.0287356	0.0517241	0.16092	0.0287356	0.189655	0	0.0172414	0.0172414	0.0287356	0.00574713	0.00574713	0.0287356	0.0287356	0.0632184	0.0402299	0.172414
	9	0.0133333	0.0266667	0.04	0.06	0.0333333	0.0933333	0.00666667	0.04	0.00666667	0.00666667	0.06	0.0133333	0.0266667	0.0533333	0.04	0.00666667	0	0.0266667	0.0133333	0.00666667	0.186667	0.02	0.02	0.0333333	0.0733333	0.0266667	0.06	0.0866667	0.0333333	0.0133333	0.0466667	0.0266667	0.0533333	0.173333	0.0333333	0.206667	0	0.02	0.02	0.0333333	0.00666667	0.00666667	0.0266667	0.0333333	0.0666667	0.04	0.18
	10	0.0141844	0.0283688	0.0425532	0.0567376	0.035461	0.0921986	0.0070922	0.035461	0.0070922	0.0070922	0.0567376	0.0141844	0.0212766	0.0567376	0.035461	0.0070922	0	0.0212766	0.0141844	0.0070922	0.177305	0.0212766	0.0212766	0.035461	0.0780142	0.0283688	0.0567376	0.0851064	0.035461	0.0141844	0.0496454	0.0283688	0.0567376	0.184397	0.035461	0.219858	0	0.0212766	0.0212766	0.035461	0.0070922	0.0070922	0.0283688	0.0283688	0.0638298	0.035461	0.170213
	11	0.018018	0.027027	0.045045	0.0540541	0.045045	0.0990991	0.00900901	0.036036	0.00900901	0.00900901	0.0630631	0.018018	0.018018	0.0540541	0.027027	0.00900901	0	0.027027	0.018018	0.00900901	0.18018	0.00900901	0.00900901	0.018018	0.036036	0.027027	0.0540541	0.0810811	0.036036	0.018018	0.0540541	0.036036	0.0630631	0.207207	0.036036	0.243243	0	0.027027	0.027027	0.045045	0.00900901	0.00900901	0.018018	0.036036	0.0540541	0.036036	0.162162
	12	0.0224719	0.0337079	0.0561798	0.0449438	0.0337079	0.0786517	0.011236	0.0449438	0.011236	0.011236	0.0786517	0.0224719	0.011236	0.0561798	0.0337079	0.011236	0	0.0337079	0.011236	0	0.179775	0.011236	0.011236	0.0224719	0.0449438	0.0224719	0.0561798	0.0786517	0.0337079	0.0224719	0.0449438	0.0449438	0.0561798	0.202247	0.0337079	0.235955	0	0.0337079	0.0337079	0.0449438	0	0.011236	0.0224719	0.0449438	0.0449438	0.0337079	0.157303
	13	0.0224719	0.0337079	0.0561798	0.0449438	0.0337079	0.0786517	0.011236	0.0449438	0.011236	0.011236	0.0786517	0.0224719	0.011236	0.0561798	0.0337079	0.011236	0	0.0337079	0.011236	0	0.179775	0.011236	0.011236	0.0224719	0.0449438	0.0224719	0.0561798	0.0786517	0.0337079	0.0224719	0.0449438	0.0449438	0.0561798	0.202247	0.0337079	0.235955	0	0.0337079	0.0337079	0.0449438	0	0.011236	0.0224719	0.0449438	0.0449438	0.0337079	0.157303
	14	0.0131579	0.0263158	0.0394737	0.0394737	0.0394737	0.0789474	0.0131579	0.0526316	0.0131579	0	0.0789474	0.0263158	0.0131579	0.0526316	0.0263158	0.0131579	0	0.0394737	0.0131579	0	0.184211	0.0131579	0.0131579	0.0263158	0.0526316	0.0131579	0.0526316	0.0657895	0.0263158	0.0263158	0.0526316	0.0526316	0.0526316	0.210526	0.0263158	0.236842	0	0.0263158	0.0263158	0.0526316	0	0.0131579	0.0263158	0.0394737	0.0526316	0.0394737	0.171053
	15	0.0131579	0.0263158	0.0394737	0.0394737	0.0394737	0.0789474	0.0131579	0.0526316	0.0131579	0	0.0789474	0.0263158	0.0131579	0.0526316	0.0263158	0.0131579	0	0.0394737	0.0131579	0	0.184211	0.0131579	0.0131579	0.0263158	0.0526316	0.0131579	0.0526316	0.0657895	0.0263158	0.0263158	0.0526316	0.0526316	0.0526316	0.210526	0.0263158	0.236842	0	0.0263158	0.0263158	0.0526316	0	0.0131579	0.0263158	0.0394737	0.0526316	0.0394737	0.171053
	16	0.0131579	0.0263158	0.0394737	0.0394737	0.0394737	0.0789474	0.0131579	0.0526316	0.0131579	0	0.0789474	0.0263158	0.0131579	0.0526316	0.0263158	0.0131579	0	0.0394737	0.0131579	0	0.184211	0.0131579	0.0131579	0.0263158	0.0526316	0.0131579	0.0526316	0.0657895	0.0263158	0.0263158	0.0526316	0.0526316	0.0526316	0.210526	0.0263158	0.236842	0	0.0263158	0.0263158	0.0526316	0	0.0131579	0.0263158	0.0394737	0.0526316	0.0394737	0.171053
	17	0.0166667	0.0333333	0.05	0.0333333	0.0333333	0.0666667	0.0166667	0.05	0	0	0.0666667	0.0333333	0.0166667	0.05	0.0333333	0.0166667	0	0.05	0.0166667	0	0.216667	0.0166667	0.0166667	0.0333333	0.0666667	0.0166667	0.05	0.0666667	0.0333333	0.0166667	0.05	0.05	0.05	0.2	0.0333333	0.233333	0	0.0166667	0.0166667	0.05	0	0.0166667	0.0166667	0.0333333	0.05	0.0333333	0.15
	18	0.0166667	0.0333333	0.05	0.0333333	0.0333333	0.0666667	0.0166667	0.05	0	0	0.0666667	0.0333333	0.0166667	0.05	0.0333333	0.0166667	0	0.05	0.0166667	0	0.216667	0.0166667	0.0166667	0.0333333	0.0666667	0.0166667	0.05	0.0666667	0.0333333	0.0166667	0.05	0.05	0.05	0.2	0.0333333	0.233333	0	0.0166667	0.0166667	0.05	0	0.0166667	0.0166667	0.0333333	0.05	0.0333333	0.15
	19	0	0.0238095	0.0238095	0.047619	0.047619	0.0952381	0.0238095	0.047619	0	0	0.0714286	0.047619	0.0238095	0.047619	0.047619	0.0238095	0	0.047619	0.0238095	0	0.261905	0.0238095	0.0238095	0.047619	0.0952381	0	0.047619	0.047619	0.0238095	0.0238095	0.047619	0.047619	0.047619	0.190476	0.0238095	0.214286	0	0	0	0.047619	0	0	0.0238095	0.047619	0.047619	0.0238095	0.142857
	20	0	0	0	0.0434783	0.0434783	0.0869565	0	0.0434783	0	0	0.0434783	0.0434783	0.0434783	0.0434783	0.0434783	0.0434783	0	0.0434783	0	0	0.26087	0.0434783	0.0434783	0.0434783	0.130435	0	0.0434783	0.0434783	0.0434783	0.0434783	0.0434783	0.0434783	0.0434783	0.217391	0.0434783	0.26087	0	0	0	0.0434783	0	0	0.0434783	0.0434783	0.0434783	0	0.130435
	21	0	0	0	0.0434783	0.0434783	0.0869565	0	0.0434783	0	0	0.0434783	0.0434783	0.0434783	0.0434783	0.0434783	0.0434783	0	0.0434783	0	0	0.26087	0.0434783	0.0434783	0.0434783	0.130435	0	0.0434783	0.0434783	0.0434783	0.0434783	0.0434783	0.0434783	0.0434783	0.217391	0.0434783	0.26087	0	0	0	0.0434783	0	0	0.0434783	0.0434783	0.0434783	0	0.130435
	22	0	0	0	0.0434783	0.0434783	0.0869565	0	0.0434783	0	0	0.0434783	0.0434783	0.0434783	0.0434783	0.0434783	0.0434783	0	0.0434783	0	0	0.26087	0.0434783	0.0434783	0.0434783	0.130435	0	0.0434783	0.0434783	0.0434783	0.0434783	0.0434783	0.0434783	0.0434783	0.217391	0.0434783	0.26087	0	0	0	0.0434783	0	0	0.0434783	0.0434783	0.0434783	0	0.130435
	23	0	0	0	0.0434783	0.0434783	0.0869565	0	0.0434783	0	0	0.0434783	0.0434783	0.0434783	0.0434783	0.0434783	0.0434783	0	0.0434783	0	0	0.26087	0.0434783	0.0434783	0.0434783	0.130435	0	0.0434783	0.0434783	0.0434783	0.0434783	0.0434783	0.0434783	0.0434783	0.217391	0.0434783	0.26087	0	0	0	0.0434783	0	0	0.0434783	0.0434783	0.0434783	0	0.130435

## Sheet: Tab 5 EIW-below65-PACC-1SD
		Environmental																					Sociocultural															Behavioral
		Neighborhood			Education			Living conditions					Healthcare										Religiosity				Life stressors			Personality						Life satisfaction		John Henryism						Health behaviors
	d	Neighborhood cohesive	Neighborhood disorder	Factor neighborhood	Year of education	Reading skills	Factor education	Living conditions	Transportation	Communication	Assets	Factor livelihood	Emotional barriers	Executive function barriers	Healthcare navigation barriers	Provider attitudes barriers	patient-provider communication barriers	Sensory barriers	SES barriers	Support barriers	Waiting room barriers	Factor healthcare	Attending religious services	Private religious activities	Intrinsic religiosity	Religiosity factor	Hardship	Social stressor	Social factors	Extroverts	Agreeable	Openness	Conscienciousness	Neuroticism	Personality Factor	Satisfaction with life	Psychological factor	Coping	Vigilance	Factor Henryism& vigilance	Psychosocial Risk/Resilience Everyday Discrimination	Physical activities	Sitting	Smoking	Alcohol	Illicit drugs	Food security	Factor Health behavior
Below 65 PACC>-1SD	1	0.0285987	0.0238322	0.0524309	0.0438513	0.0228789	0.0667302	0.0324118	0.0247855	0.00762631	0.0333651	0.0981888	0.0085796	0.0209724	0.0333651	0.0238322	0.013346	0.00285987	0.0219256	0.0238322	0.00667302	0.155386	0.0448046	0.0448046	0.0171592	0.106768	0.0314585	0.0943756	0.125834	0.0257388	0.0152526	0.0209724	0.0228789	0.0285987	0.113441	0.0333651	0.146806	0.0171592	0.0324118	0.049571	0.0266921	0.00762631	0.00953289	0.0305052	0.0343184	0.0686368	0.0285987	0.179218
	2	0.0287908	0.0239923	0.0527831	0.0441459	0.0220729	0.0662188	0.0326296	0.024952	0.00767754	0.0326296	0.0978887	0.00863724	0.0211132	0.0335893	0.0239923	0.0134357	0.00287908	0.0220729	0.0239923	0.00671785	0.15643	0.0451056	0.0451056	0.0172745	0.107486	0.0316699	0.0930902	0.12476	0.0239923	0.0153551	0.0211132	0.0230326	0.0287908	0.112284	0.0335893	0.145873	0.0172745	0.0326296	0.049904	0.0268714	0.00767754	0.00959693	0.0307102	0.0345489	0.0681382	0.0287908	0.179463
	3	0.0296443	0.0247036	0.0543478	0.0454545	0.0217391	0.0671937	0.0326087	0.0247036	0.006917	0.0266798	0.0909091	0.00889328	0.0217391	0.034585	0.0247036	0.013834	0.00296443	0.0227273	0.0247036	0.006917	0.161067	0.0444664	0.0444664	0.0177866	0.106719	0.0326087	0.0889328	0.121542	0.0247036	0.0148221	0.020751	0.0237154	0.0296443	0.113636	0.0335968	0.147233	0.0158103	0.0316206	0.0474308	0.027668	0.00790514	0.00988142	0.0316206	0.0326087	0.0701581	0.0296443	0.181818
	4	0.0285132	0.0244399	0.0529532	0.0448065	0.0203666	0.0651731	0.0325866	0.0244399	0.00712831	0.0254582	0.089613	0.00916497	0.0224033	0.0356415	0.0254582	0.0142566	0.00305499	0.0234216	0.0254582	0.00712831	0.165988	0.0448065	0.0448065	0.0173116	0.106925	0.0325866	0.0855397	0.118126	0.0244399	0.0152749	0.0203666	0.0244399	0.0295316	0.114053	0.0336049	0.147658	0.0152749	0.0315682	0.0468432	0.0285132	0.00712831	0.00916497	0.0325866	0.0336049	0.0702648	0.0305499	0.183299
	5	0.0269978	0.024838	0.0518359	0.0442765	0.0183585	0.062635	0.0334773	0.0237581	0.0075594	0.0259179	0.0907127	0.00971922	0.0237581	0.0356371	0.0259179	0.0140389	0.00323974	0.0215983	0.024838	0.0075594	0.166307	0.0464363	0.0464363	0.0172786	0.110151	0.0313175	0.0799136	0.111231	0.024838	0.0161987	0.0215983	0.0259179	0.0302376	0.11879	0.0334773	0.152268	0.0151188	0.0323974	0.0475162	0.0291577	0.00539957	0.00971922	0.0345572	0.0334773	0.0701944	0.0302376	0.183585
	6	0.0292056	0.0257009	0.0549065	0.0432243	0.0175234	0.0607477	0.0315421	0.0245327	0.00584112	0.0221963	0.0841121	0.010514	0.0245327	0.0338785	0.0268692	0.0151869	0.00350467	0.0198598	0.0257009	0.00817757	0.168224	0.046729	0.046729	0.0163551	0.109813	0.0338785	0.0747664	0.108645	0.0245327	0.0175234	0.0221963	0.0268692	0.0315421	0.122664	0.036215	0.158879	0.0151869	0.0338785	0.0490654	0.0303738	0.00350467	0.00934579	0.036215	0.0350467	0.0665888	0.0292056	0.179907
	7	0.0282776	0.0257069	0.0539846	0.0449871	0.0192802	0.0642674	0.0282776	0.0257069	0.00642674	0.0205656	0.0809769	0.0115681	0.0231362	0.0359897	0.0282776	0.0154242	0.00385604	0.0205656	0.0269923	0.00899743	0.174807	0.0475578	0.0475578	0.0154242	0.11054	0.0359897	0.0694087	0.105398	0.0244216	0.0179949	0.0244216	0.0269923	0.0321337	0.125964	0.0308483	0.156812	0.0141388	0.0359897	0.0501285	0.0321337	0.00385604	0.00899743	0.0347044	0.033419	0.0642674	0.0308483	0.176093
	8	0.0285307	0.0256776	0.0542083	0.042796	0.0185449	0.0613409	0.0285307	0.0256776	0.00570613	0.0171184	0.0770328	0.0114123	0.0242511	0.0356633	0.0299572	0.0171184	0.0042796	0.021398	0.0285307	0.0085592	0.18117	0.0470756	0.0470756	0.0171184	0.11127	0.0328103	0.0684736	0.101284	0.0228245	0.0185449	0.0256776	0.0256776	0.0328103	0.125535	0.0328103	0.158345	0.0128388	0.0328103	0.0456491	0.0328103	0.00142653	0.0085592	0.0370899	0.0356633	0.064194	0.0328103	0.179743
	9	0.0284006	0.0269058	0.0553064	0.0433483	0.0179372	0.0612855	0.0298954	0.0269058	0.00597907	0.0149477	0.077728	0.0104634	0.0224215	0.0373692	0.0298954	0.0164425	0.0044843	0.0209268	0.0298954	0.00896861	0.180867	0.0433483	0.0433483	0.0164425	0.103139	0.0343797	0.0687593	0.103139	0.0224215	0.0179372	0.0254111	0.0254111	0.0343797	0.125561	0.0343797	0.15994	0.0104634	0.0343797	0.044843	0.0328849	0.00149477	0.00896861	0.0373692	0.0343797	0.064275	0.0343797	0.180867
	10	0.0259067	0.0241796	0.0500864	0.0414508	0.015544	0.0569948	0.029361	0.029361	0.00518135	0.0120898	0.0759931	0.0103627	0.0241796	0.0379965	0.0310881	0.015544	0.00518135	0.0224525	0.0328152	0.00863558	0.188256	0.0414508	0.0414508	0.015544	0.0984456	0.0379965	0.0656304	0.103627	0.0241796	0.0207254	0.0259067	0.0259067	0.0345423	0.131261	0.0397237	0.170984	0.0103627	0.0345423	0.044905	0.0328152	0.00172712	0.00863558	0.0362694	0.0345423	0.0621762	0.0379965	0.181347
	11	0.0235756	0.021611	0.0451866	0.0412574	0.0176817	0.0589391	0.0294695	0.0294695	0.00589391	0.00982318	0.0746562	0.0117878	0.0235756	0.0333988	0.0275049	0.0137525	0.00589391	0.0235756	0.0373281	0.00982318	0.18664	0.0451866	0.0451866	0.0176817	0.108055	0.0392927	0.0609037	0.100196	0.0235756	0.0235756	0.0275049	0.0294695	0.0353635	0.139489	0.0392927	0.178782	0.00982318	0.0373281	0.0471513	0.0294695	0.00196464	0.00785855	0.0353635	0.0333988	0.0609037	0.0373281	0.176817
	12	0.0252101	0.0231092	0.0483193	0.0420168	0.0189076	0.0609244	0.0294118	0.0273109	0.00630252	0.0105042	0.0735294	0.012605	0.0252101	0.0357143	0.0294118	0.0147059	0.00630252	0.0252101	0.039916	0.0105042	0.19958	0.0462185	0.0462185	0.0189076	0.111345	0.039916	0.0588235	0.0987395	0.0210084	0.0189076	0.0252101	0.0273109	0.0315126	0.12395	0.0378151	0.161765	0.00840336	0.0378151	0.0462185	0.0294118	0.00210084	0.00840336	0.0378151	0.0336134	0.0609244	0.0336134	0.176471
	13	0.0271739	0.0271739	0.0543478	0.0434783	0.0244565	0.0679348	0.0298913	0.0271739	0.00815217	0.0108696	0.076087	0.013587	0.0244565	0.0326087	0.0298913	0.0190217	0.00815217	0.0271739	0.0380435	0.0108696	0.203804	0.0407609	0.0407609	0.0217391	0.103261	0.0380435	0.0543478	0.0923913	0.0244565	0.0217391	0.0244565	0.0271739	0.0298913	0.127717	0.0298913	0.157609	0.0108696	0.0380435	0.048913	0.0271739	0	0.00815217	0.0407609	0.0326087	0.0597826	0.0353261	0.17663
	14	0.028481	0.028481	0.056962	0.0443038	0.0253165	0.0696203	0.0316456	0.0253165	0.00949367	0.0126582	0.0791139	0.0158228	0.0221519	0.0379747	0.0316456	0.0189873	0.00949367	0.028481	0.0379747	0.0126582	0.21519	0.0379747	0.0379747	0.0221519	0.0981013	0.0348101	0.0506329	0.085443	0.0253165	0.0253165	0.0253165	0.0253165	0.0253165	0.126582	0.0221519	0.148734	0.0126582	0.0348101	0.0474684	0.028481	0	0.00949367	0.0411392	0.0348101	0.0601266	0.0316456	0.177215
	15	0.0307692	0.0307692	0.0615385	0.0423077	0.0307692	0.0730769	0.0307692	0.0230769	0.0115385	0.0153846	0.0807692	0.0192308	0.0192308	0.0346154	0.0346154	0.0230769	0.00769231	0.0269231	0.0384615	0.0115385	0.215385	0.0307692	0.0307692	0.0230769	0.0846154	0.0384615	0.05	0.0884615	0.0269231	0.0269231	0.0269231	0.0269231	0.0269231	0.134615	0.0269231	0.161538	0.00769231	0.0346154	0.0423077	0.0269231	0	0.00769231	0.0384615	0.0307692	0.0576923	0.0307692	0.165385
	16	0.0372093	0.0325581	0.0697674	0.0418605	0.0325581	0.0744186	0.0325581	0.0232558	0.0139535	0.0139535	0.0837209	0.0232558	0.0232558	0.0325581	0.0325581	0.0232558	0.00930233	0.027907	0.0372093	0.00930233	0.218605	0.027907	0.027907	0.0232558	0.0790698	0.0372093	0.0511628	0.0883721	0.0232558	0.027907	0.0232558	0.0232558	0.0232558	0.12093	0.027907	0.148837	0.00930233	0.0325581	0.0418605	0.027907	0	0.00930233	0.0418605	0.0232558	0.055814	0.0325581	0.162791
	17	0.0420168	0.0252101	0.0672269	0.0420168	0.0252101	0.0672269	0.0168067	0.0252101	0.0168067	0.00840336	0.0672269	0.0252101	0.0252101	0.0504202	0.0252101	0.0168067	0.00840336	0.0252101	0.0420168	0.00840336	0.226891	0.0252101	0.0252101	0.0336134	0.0840336	0.0420168	0.0504202	0.092437	0.0336134	0.0252101	0.0336134	0.0336134	0.0336134	0.159664	0.0252101	0.184874	0.00840336	0.0252101	0.0336134	0.0336134	0	0	0.0420168	0.0168067	0.0504202	0.0336134	0.142857
	18	0.0420168	0.0252101	0.0672269	0.0420168	0.0252101	0.0672269	0.0168067	0.0252101	0.0168067	0.00840336	0.0672269	0.0252101	0.0252101	0.0504202	0.0252101	0.0168067	0.00840336	0.0252101	0.0420168	0.00840336	0.226891	0.0252101	0.0252101	0.0336134	0.0840336	0.0420168	0.0504202	0.092437	0.0336134	0.0252101	0.0336134	0.0336134	0.0336134	0.159664	0.0252101	0.184874	0.00840336	0.0252101	0.0336134	0.0336134	0	0	0.0420168	0.0168067	0.0504202	0.0336134	0.142857
	19	0.0361446	0.0240964	0.060241	0.0361446	0.0120482	0.0481928	0.0120482	0.0240964	0	0	0.0361446	0.0361446	0.0361446	0.0481928	0.0240964	0.0120482	0.0120482	0.0240964	0.0361446	0.0120482	0.240964	0.0361446	0.0361446	0.0361446	0.108434	0.0481928	0.0481928	0.0963855	0.0240964	0.0240964	0.0361446	0.0361446	0.0481928	0.168675	0.0361446	0.204819	0	0.0361446	0.0361446	0.0361446	0	0	0.0361446	0.0120482	0.0481928	0.0361446	0.13253
	20	0.0361446	0.0240964	0.060241	0.0361446	0.0120482	0.0481928	0.0120482	0.0240964	0	0	0.0361446	0.0361446	0.0361446	0.0481928	0.0240964	0.0120482	0.0120482	0.0240964	0.0361446	0.0120482	0.240964	0.0361446	0.0361446	0.0361446	0.108434	0.0481928	0.0481928	0.0963855	0.0240964	0.0240964	0.0361446	0.0361446	0.0481928	0.168675	0.0361446	0.204819	0	0.0361446	0.0361446	0.0361446	0	0	0.0361446	0.0120482	0.0481928	0.0361446	0.13253
	21	0.0465116	0.0232558	0.0697674	0.0465116	0	0.0465116	0	0.0232558	0	0	0.0232558	0.0232558	0.0232558	0.0465116	0.0232558	0.0232558	0	0	0.0465116	0	0.186047	0.0465116	0.0465116	0.0465116	0.139535	0.0465116	0.0465116	0.0930233	0.0232558	0.0232558	0.0465116	0.0465116	0.0465116	0.186047	0.0465116	0.232558	0	0.0465116	0.0465116	0.0232558	0	0	0.0465116	0	0.0465116	0.0465116	0.139535
	22	0.0454545	0	0.0454545	0.0454545	0	0.0454545	0	0.0454545	0	0	0.0454545	0.0454545	0.0454545	0.0454545	0.0454545	0.0454545	0	0	0.0454545	0	0.272727	0.0454545	0.0454545	0.0454545	0.136364	0.0454545	0.0454545	0.0909091	0	0	0.0454545	0.0454545	0.0454545	0.136364	0.0454545	0.181818	0	0.0454545	0.0454545	0	0	0	0.0454545	0	0.0454545	0.0454545	0.136364
Below 65 PACC<=-1SD	1	0.0222222	0.0296296	0.0518519	0.0592593	0.037037	0.0962963	0.00740741	0.0592593	0.0148148	0	0.0814815	0.0148148	0.0222222	0.0444444	0.037037	0.00740741	0	0.037037	0.0222222	0.00740741	0.192593	0.0222222	0.0222222	0.0222222	0.0666667	0.0148148	0.0592593	0.0740741	0.0296296	0.0296296	0.0518519	0.0296296	0.037037	0.177778	0.0148148	0.192593	0.00740741	0.0148148	0.0222222	0.037037	0	0.00740741	0.0296296	0.0296296	0.0666667	0.0444444	0.177778
	2	0.0222222	0.0296296	0.0518519	0.0592593	0.037037	0.0962963	0.00740741	0.0592593	0.0148148	0	0.0814815	0.0148148	0.0222222	0.0444444	0.037037	0.00740741	0	0.037037	0.0222222	0.00740741	0.192593	0.0222222	0.0222222	0.0222222	0.0666667	0.0148148	0.0592593	0.0740741	0.0296296	0.0296296	0.0518519	0.0296296	0.037037	0.177778	0.0148148	0.192593	0.00740741	0.0148148	0.0222222	0.037037	0	0.00740741	0.0296296	0.0296296	0.0666667	0.0444444	0.177778
	3	0.0222222	0.0296296	0.0518519	0.0592593	0.037037	0.0962963	0.00740741	0.0592593	0.0148148	0	0.0814815	0.0148148	0.0222222	0.0444444	0.037037	0.00740741	0	0.037037	0.0222222	0.00740741	0.192593	0.0222222	0.0222222	0.0222222	0.0666667	0.0148148	0.0592593	0.0740741	0.0296296	0.0296296	0.0518519	0.0296296	0.037037	0.177778	0.0148148	0.192593	0.00740741	0.0148148	0.0222222	0.037037	0	0.00740741	0.0296296	0.0296296	0.0666667	0.0444444	0.177778
	4	0.0227273	0.030303	0.0530303	0.0606061	0.0378788	0.0984848	0.00757576	0.0606061	0.0151515	0	0.0833333	0.0151515	0.0227273	0.0454545	0.030303	0.00757576	0	0.0378788	0.0227273	0.00757576	0.189394	0.0227273	0.0227273	0.0227273	0.0681818	0.0151515	0.0606061	0.0757576	0.0227273	0.030303	0.0454545	0.030303	0.0378788	0.166667	0.0151515	0.181818	0.00757576	0.0151515	0.0227273	0.0378788	0	0.00757576	0.030303	0.030303	0.0681818	0.0454545	0.181818
	5	0.0227273	0.030303	0.0530303	0.0606061	0.0378788	0.0984848	0.00757576	0.0606061	0.0151515	0	0.0833333	0.0151515	0.0227273	0.0454545	0.030303	0.00757576	0	0.0378788	0.0227273	0.00757576	0.189394	0.0227273	0.0227273	0.0227273	0.0681818	0.0151515	0.0606061	0.0757576	0.0227273	0.030303	0.0454545	0.030303	0.0378788	0.166667	0.0151515	0.181818	0.00757576	0.0151515	0.0227273	0.0378788	0	0.00757576	0.030303	0.030303	0.0681818	0.0454545	0.181818
	6	0.0227273	0.030303	0.0530303	0.0606061	0.0378788	0.0984848	0.00757576	0.0606061	0.0151515	0	0.0833333	0.0151515	0.0227273	0.0454545	0.030303	0.00757576	0	0.0378788	0.0227273	0.00757576	0.189394	0.0227273	0.0227273	0.0227273	0.0681818	0.0151515	0.0606061	0.0757576	0.0227273	0.030303	0.0454545	0.030303	0.0378788	0.166667	0.0151515	0.181818	0.00757576	0.0151515	0.0227273	0.0378788	0	0.00757576	0.030303	0.030303	0.0681818	0.0454545	0.181818
	7	0.0227273	0.030303	0.0530303	0.0606061	0.0378788	0.0984848	0.00757576	0.0606061	0.0151515	0	0.0833333	0.0151515	0.0227273	0.0454545	0.030303	0.00757576	0	0.0378788	0.0227273	0.00757576	0.189394	0.0227273	0.0227273	0.0227273	0.0681818	0.0151515	0.0606061	0.0757576	0.0227273	0.030303	0.0454545	0.030303	0.0378788	0.166667	0.0151515	0.181818	0.00757576	0.0151515	0.0227273	0.0378788	0	0.00757576	0.030303	0.030303	0.0681818	0.0454545	0.181818
	8	0.0227273	0.030303	0.0530303	0.0606061	0.0378788	0.0984848	0.00757576	0.0606061	0.0151515	0	0.0833333	0.0151515	0.0227273	0.0454545	0.030303	0.00757576	0	0.0378788	0.0227273	0.00757576	0.189394	0.0227273	0.0227273	0.0227273	0.0681818	0.0151515	0.0606061	0.0757576	0.0227273	0.030303	0.0454545	0.030303	0.0378788	0.166667	0.0151515	0.181818	0.00757576	0.0151515	0.0227273	0.0378788	0	0.00757576	0.030303	0.030303	0.0681818	0.0454545	0.181818
	9	0.0258621	0.0344828	0.0603448	0.0603448	0.0344828	0.0948276	0.00862069	0.0517241	0.00862069	0	0.0689655	0.0172414	0.0258621	0.0431034	0.0258621	0.00862069	0	0.0344828	0.0172414	0.00862069	0.181034	0.0172414	0.0172414	0.0172414	0.0517241	0.0172414	0.0603448	0.0775862	0.0258621	0.0344828	0.0517241	0.0344828	0.0431034	0.189655	0.0172414	0.206897	0.00862069	0.0172414	0.0258621	0.0431034	0	0.00862069	0.0258621	0.0344828	0.0689655	0.0431034	0.181034
	10	0.0280374	0.0373832	0.0654206	0.0560748	0.0373832	0.0934579	0.00934579	0.046729	0.00934579	0	0.0654206	0.0186916	0.0186916	0.046729	0.0186916	0.00934579	0	0.0280374	0.0186916	0.00934579	0.168224	0.0186916	0.0186916	0.0186916	0.0560748	0.0186916	0.0560748	0.0747664	0.0280374	0.0373832	0.0560748	0.0373832	0.046729	0.205607	0.0186916	0.224299	0.00934579	0.0186916	0.0280374	0.046729	0	0.00934579	0.0280374	0.0280374	0.0654206	0.0373832	0.168224
	11	0.0114943	0.0229885	0.0344828	0.045977	0.045977	0.091954	0.0114943	0.045977	0.0114943	0	0.0689655	0.0229885	0.0229885	0.0574713	0.0229885	0.0114943	0	0.0344828	0.0229885	0.0114943	0.206897	0.0114943	0.0114943	0.0229885	0.045977	0.0229885	0.045977	0.0689655	0.0344828	0.0229885	0.0574713	0.045977	0.0574713	0.218391	0.0229885	0.241379	0	0.0229885	0.0229885	0.045977	0	0.0114943	0.0229885	0.0344828	0.0574713	0.0344828	0.16092
	12	0.0131579	0.0263158	0.0394737	0.0394737	0.0394737	0.0789474	0.0131579	0.0526316	0.0131579	0	0.0789474	0.0263158	0.0131579	0.0526316	0.0263158	0.0131579	0	0.0394737	0.0131579	0	0.184211	0.0131579	0.0131579	0.0263158	0.0526316	0.0131579	0.0526316	0.0657895	0.0263158	0.0263158	0.0526316	0.0526316	0.0526316	0.210526	0.0263158	0.236842	0	0.0263158	0.0263158	0.0526316	0	0.0131579	0.0263158	0.0394737	0.0526316	0.0394737	0.171053
	13	0.0131579	0.0263158	0.0394737	0.0394737	0.0394737	0.0789474	0.0131579	0.0526316	0.0131579	0	0.0789474	0.0263158	0.0131579	0.0526316	0.0263158	0.0131579	0	0.0394737	0.0131579	0	0.184211	0.0131579	0.0131579	0.0263158	0.0526316	0.0131579	0.0526316	0.0657895	0.0263158	0.0263158	0.0526316	0.0526316	0.0526316	0.210526	0.0263158	0.236842	0	0.0263158	0.0263158	0.0526316	0	0.0131579	0.0263158	0.0394737	0.0526316	0.0394737	0.171053
	14	0.0131579	0.0263158	0.0394737	0.0394737	0.0394737	0.0789474	0.0131579	0.0526316	0.0131579	0	0.0789474	0.0263158	0.0131579	0.0526316	0.0263158	0.0131579	0	0.0394737	0.0131579	0	0.184211	0.0131579	0.0131579	0.0263158	0.0526316	0.0131579	0.0526316	0.0657895	0.0263158	0.0263158	0.0526316	0.0526316	0.0526316	0.210526	0.0263158	0.236842	0	0.0263158	0.0263158	0.0526316	0	0.0131579	0.0263158	0.0394737	0.0526316	0.0394737	0.171053
	15	0.0131579	0.0263158	0.0394737	0.0394737	0.0394737	0.0789474	0.0131579	0.0526316	0.0131579	0	0.0789474	0.0263158	0.0131579	0.0526316	0.0263158	0.0131579	0	0.0394737	0.0131579	0	0.184211	0.0131579	0.0131579	0.0263158	0.0526316	0.0131579	0.0526316	0.0657895	0.0263158	0.0263158	0.0526316	0.0526316	0.0526316	0.210526	0.0263158	0.236842	0	0.0263158	0.0263158	0.0526316	0	0.0131579	0.0263158	0.0394737	0.0526316	0.0394737	0.171053
	16	0.0131579	0.0263158	0.0394737	0.0394737	0.0394737	0.0789474	0.0131579	0.0526316	0.0131579	0	0.0789474	0.0263158	0.0131579	0.0526316	0.0263158	0.0131579	0	0.0394737	0.0131579	0	0.184211	0.0131579	0.0131579	0.0263158	0.0526316	0.0131579	0.0526316	0.0657895	0.0263158	0.0263158	0.0526316	0.0526316	0.0526316	0.210526	0.0263158	0.236842	0	0.0263158	0.0263158	0.0526316	0	0.0131579	0.0263158	0.0394737	0.0526316	0.0394737	0.171053
	17	0.0166667	0.0333333	0.05	0.0333333	0.0333333	0.0666667	0.0166667	0.05	0	0	0.0666667	0.0333333	0.0166667	0.05	0.0333333	0.0166667	0	0.05	0.0166667	0	0.216667	0.0166667	0.0166667	0.0333333	0.0666667	0.0166667	0.05	0.0666667	0.0333333	0.0166667	0.05	0.05	0.05	0.2	0.0333333	0.233333	0	0.0166667	0.0166667	0.05	0	0.0166667	0.0166667	0.0333333	0.05	0.0333333	0.15
	18	0.0166667	0.0333333	0.05	0.0333333	0.0333333	0.0666667	0.0166667	0.05	0	0	0.0666667	0.0333333	0.0166667	0.05	0.0333333	0.0166667	0	0.05	0.0166667	0	0.216667	0.0166667	0.0166667	0.0333333	0.0666667	0.0166667	0.05	0.0666667	0.0333333	0.0166667	0.05	0.05	0.05	0.2	0.0333333	0.233333	0	0.0166667	0.0166667	0.05	0	0.0166667	0.0166667	0.0333333	0.05	0.0333333	0.15
	19	0	0.0238095	0.0238095	0.047619	0.047619	0.0952381	0.0238095	0.047619	0	0	0.0714286	0.047619	0.0238095	0.047619	0.047619	0.0238095	0	0.047619	0.0238095	0	0.261905	0.0238095	0.0238095	0.047619	0.0952381	0	0.047619	0.047619	0.0238095	0.0238095	0.047619	0.047619	0.047619	0.190476	0.0238095	0.214286	0	0	0	0.047619	0	0	0.0238095	0.047619	0.047619	0.0238095	0.142857
	20	0	0	0	0.0434783	0.0434783	0.0869565	0	0.0434783	0	0	0.0434783	0.0434783	0.0434783	0.0434783	0.0434783	0.0434783	0	0.0434783	0	0	0.26087	0.0434783	0.0434783	0.0434783	0.130435	0	0.0434783	0.0434783	0.0434783	0.0434783	0.0434783	0.0434783	0.0434783	0.217391	0.0434783	0.26087	0	0	0	0.0434783	0	0	0.0434783	0.0434783	0.0434783	0	0.130435
	21	0	0	0	0.0434783	0.0434783	0.0869565	0	0.0434783	0	0	0.0434783	0.0434783	0.0434783	0.0434783	0.0434783	0.0434783	0	0.0434783	0	0	0.26087	0.0434783	0.0434783	0.0434783	0.130435	0	0.0434783	0.0434783	0.0434783	0.0434783	0.0434783	0.0434783	0.0434783	0.217391	0.0434783	0.26087	0	0	0	0.0434783	0	0	0.0434783	0.0434783	0.0434783	0	0.130435
	22	0	0	0	0.0434783	0.0434783	0.0869565	0	0.0434783	0	0	0.0434783	0.0434783	0.0434783	0.0434783	0.0434783	0.0434783	0	0.0434783	0	0	0.26087	0.0434783	0.0434783	0.0434783	0.130435	0	0.0434783	0.0434783	0.0434783	0.0434783	0.0434783	0.0434783	0.0434783	0.217391	0.0434783	0.26087	0	0	0	0.0434783	0	0	0.0434783	0.0434783	0.0434783	0	0.130435
	23	0	0	0	0.0434783	0.0434783	0.0869565	0	0.0434783	0	0	0.0434783	0.0434783	0.0434783	0.0434783	0.0434783	0.0434783	0	0.0434783	0	0	0.26087	0.0434783	0.0434783	0.0434783	0.130435	0	0.0434783	0.0434783	0.0434783	0.0434783	0.0434783	0.0434783	0.0434783	0.217391	0.0434783	0.26087	0	0	0	0.0434783	0	0	0.0434783	0.0434783	0.0434783	0	0.130435

## Sheet: Tab 5 EIW-<65-PACC-1SD
		Environmental																					Sociocultural															Behavioral
		Neighborhood			Education			Living conditions					Healthcare										Religiosity				Life stressors			Personality						Life satisfaction		John Henryism						Health behaviors
	d	Neighborhood cohesive	Neighborhood disorder	Factor neighborhood	Year of education	Reading skills	Factor education	Living conditions	Transportation	Communication	Assets	Factor livelihood	Emotional barriers	Executive function barriers	Healthcare navigation barriers	Provider attitudes barriers	patient-provider communication barriers	Sensory barriers	SES barriers	Support barriers	Waiting room barriers	Factor healthcare	Attending religious services	Private religious activities	Intrinsic religiosity	Religiosity factor	Hardship	Social stressor	Social factors	Extroverts	Agreeable	Openness	Conscienciousness	Neuroticism	Personality Factor	Satisfaction with life	Psychological factor	Coping	Vigilance	Factor Henryism& vigilance	Psychosocial Risk/Resilience Everyday Discrimination	Physical activities	Sitting	Smoking	Alcohol	Illicit drugs	Food security	Factor Health behavior
65 and above PACC>-1SD	1	0.0415913	0.0307414	0.0723327	0.0325497	0.0198915	0.0524412	0.0216998	0.0271248	0.00180832	0.0289331	0.079566	0.00180832	0.0144665	0.034358	0.0180832	0.0108499	0.00180832	0.0108499	0.0307414	0.0108499	0.133816	0.0542495	0.0542495	0.0216998	0.130199	0.0198915	0.113924	0.133816	0.0198915	0.039783	0.0235081	0.0216998	0.0198915	0.124774	0.0253165	0.15009	0.0307414	0.0216998	0.0524412	0.0108499	0.0162749	0.0126582	0.0162749	0.0524412	0.101266	0.0162749	0.21519
	2	0.0424354	0.0313653	0.0738007	0.0313653	0.0202952	0.0516605	0.0202952	0.0276753	0.00184502	0.0295203	0.0793358	0.00184502	0.0147601	0.0350554	0.0184502	0.0110701	0.00184502	0.0110701	0.0313653	0.0110701	0.136531	0.0553506	0.0553506	0.0221402	0.132841	0.0202952	0.108856	0.129151	0.0202952	0.0387454	0.0239852	0.0221402	0.0202952	0.125461	0.0258303	0.151292	0.0295203	0.0221402	0.0516605	0.0110701	0.0166052	0.0129151	0.0166052	0.0516605	0.099631	0.0166052	0.214022
	3	0.0411765	0.0333333	0.0745098	0.0313725	0.0215686	0.0529412	0.0196078	0.027451	0.00196078	0.027451	0.0764706	0.00196078	0.0156863	0.0333333	0.0196078	0.00980392	0.00196078	0.0117647	0.0333333	0.0117647	0.139216	0.0529412	0.0529412	0.0235294	0.129412	0.0176471	0.101961	0.119608	0.0196078	0.0411765	0.0254902	0.0235294	0.0215686	0.131373	0.0254902	0.156863	0.0254902	0.0215686	0.0470588	0.0117647	0.0176471	0.0137255	0.0176471	0.0529412	0.1	0.0176471	0.219608
	4	0.043573	0.0326797	0.0762527	0.0348584	0.0239651	0.0588235	0.0196078	0.0283224	0.00217865	0.0217865	0.0718954	0.00217865	0.0152505	0.0348584	0.0217865	0.0087146	0.00217865	0.0130719	0.037037	0.0108932	0.145969	0.0501089	0.0501089	0.0217865	0.122004	0.0196078	0.0958606	0.115468	0.0174292	0.0457516	0.0261438	0.0239651	0.0239651	0.137255	0.0261438	0.163399	0.0239651	0.0239651	0.0479303	0.0130719	0.0152505	0.0152505	0.0196078	0.043573	0.100218	0.0196078	0.213508
	5	0.0453333	0.0346667	0.08	0.0373333	0.024	0.0613333	0.0213333	0.024	0.00266667	0.0186667	0.0666667	0.00266667	0.016	0.04	0.0266667	0.0106667	0.00266667	0.0133333	0.032	0.0133333	0.157333	0.048	0.048	0.0186667	0.114667	0.0213333	0.0906667	0.112	0.0186667	0.04	0.024	0.0266667	0.0293333	0.138667	0.0266667	0.165333	0.024	0.0266667	0.0506667	0.0133333	0.0133333	0.016	0.0213333	0.04	0.0906667	0.024	0.205333
	6	0.0321429	0.0321429	0.0642857	0.0392857	0.025	0.0642857	0.0178571	0.0285714	0.00357143	0.0107143	0.0607143	0.00357143	0.0142857	0.0321429	0.0321429	0.0107143	0.00357143	0.0178571	0.0321429	0.0107143	0.157143	0.0464286	0.0464286	0.0214286	0.114286	0.025	0.0892857	0.114286	0.0178571	0.0428571	0.0321429	0.025	0.0321429	0.15	0.0285714	0.178571	0.0142857	0.0321429	0.0464286	0.0142857	0.0178571	0.0142857	0.0285714	0.0392857	0.0785714	0.0285714	0.207143
	7	0.0363636	0.0318182	0.0681818	0.0409091	0.0272727	0.0681818	0.0181818	0.0318182	0	0.00909091	0.0590909	0.00454545	0.0136364	0.0318182	0.0318182	0.0136364	0.00454545	0.0181818	0.0363636	0.0136364	0.168182	0.0454545	0.0454545	0.0136364	0.104545	0.0272727	0.0818182	0.109091	0.0181818	0.05	0.0409091	0.0318182	0.0409091	0.181818	0.0272727	0.209091	0.00909091	0.0272727	0.0363636	0.0136364	0.00909091	0.0181818	0.0318182	0.0363636	0.0636364	0.0272727	0.186364
	8	0.0254777	0.0318471	0.0573248	0.0382166	0.0254777	0.0636943	0.0127389	0.0318471	0	0.00636943	0.0509554	0.00636943	0.0127389	0.0382166	0.0382166	0.0191083	0.00636943	0.0254777	0.0318471	0.0191083	0.197452	0.044586	0.044586	0.0127389	0.101911	0.0382166	0.0828025	0.121019	0.0127389	0.0318471	0.044586	0.0318471	0.0382166	0.159236	0.0382166	0.197452	0.00636943	0.0254777	0.0318471	0.0127389	0.0127389	0.0254777	0.0254777	0.0382166	0.0509554	0.0318471	0.184713
	9	0.025641	0.025641	0.0512821	0.017094	0.00854701	0.025641	0.00854701	0.042735	0	0.00854701	0.0598291	0.00854701	0.017094	0.0512821	0.0512821	0.025641	0.00854701	0.025641	0.025641	0.025641	0.239316	0.042735	0.042735	0.00854701	0.0940171	0.042735	0.0854701	0.128205	0.00854701	0.025641	0.042735	0.017094	0.034188	0.128205	0.042735	0.17094	0	0.034188	0.034188	0.017094	0.017094	0.034188	0.025641	0.042735	0.0512821	0.034188	0.205128
	10	0.037037	0.0246914	0.0617284	0.0246914	0.0123457	0.037037	0.0123457	0.0246914	0	0.0123457	0.0493827	0.0123457	0.0123457	0.037037	0.0493827	0.0246914	0.0123457	0.0123457	0.0246914	0.0246914	0.209877	0.037037	0.037037	0.0123457	0.0864198	0.037037	0.0740741	0.111111	0.0123457	0.0246914	0.0493827	0.0123457	0.0246914	0.123457	0.0617284	0.185185	0	0.0493827	0.0493827	0.0246914	0.0246914	0.0246914	0.037037	0.0493827	0.0493827	0.0246914	0.209877
	11	0.0491803	0.0163934	0.0655738	0.0327869	0.0163934	0.0491803	0	0.0163934	0	0.0163934	0.0327869	0.0163934	0.0163934	0.0327869	0.0655738	0.0327869	0.0163934	0.0163934	0.0327869	0.0327869	0.262295	0.0327869	0.0327869	0.0163934	0.0819672	0.0491803	0.0655738	0.114754	0.0163934	0.0163934	0.0327869	0.0163934	0.0327869	0.114754	0.0491803	0.163934	0	0.0491803	0.0491803	0.0163934	0.0327869	0.0327869	0.0327869	0.0327869	0.0327869	0.0163934	0.180328
	12	0.0714286	0.0357143	0.107143	0.0357143	0.0357143	0.0714286	0	0	0	0	0	0.0357143	0	0.0357143	0.0357143	0	0	0.0357143	0.0357143	0	0.178571	0.0714286	0.0714286	0.0357143	0.178571	0.0357143	0.0357143	0.0714286	0.0357143	0.0357143	0	0.0357143	0.0357143	0.142857	0.0357143	0.178571	0	0.0357143	0.0357143	0.0357143	0.0714286	0.0714286	0	0.0357143	0	0	0.178571
	13	0.0714286	0.0357143	0.107143	0.0357143	0.0357143	0.0714286	0	0	0	0	0	0.0357143	0	0.0357143	0.0357143	0	0	0.0357143	0.0357143	0	0.178571	0.0714286	0.0714286	0.0357143	0.178571	0.0357143	0.0357143	0.0714286	0.0357143	0.0357143	0	0.0357143	0.0357143	0.142857	0.0357143	0.178571	0	0.0357143	0.0357143	0.0357143	0.0714286	0.0714286	0	0.0357143	0	0	0.178571
	14	0.0714286	0.0357143	0.107143	0.0357143	0.0357143	0.0714286	0	0	0	0	0	0.0357143	0	0.0357143	0.0357143	0	0	0.0357143	0.0357143	0	0.178571	0.0714286	0.0714286	0.0357143	0.178571	0.0357143	0.0357143	0.0714286	0.0357143	0.0357143	0	0.0357143	0.0357143	0.142857	0.0357143	0.178571	0	0.0357143	0.0357143	0.0357143	0.0714286	0.0714286	0	0.0357143	0	0	0.178571
65 and above PACC<=-1SD	1	0.0488889	0.04	0.0888889	0.0711111	0.0488889	0.12	0.0177778	0.0222222	0.00888889	0.00888889	0.0577778	0.00444444	0.0133333	0.04	0.0355556	0.00888889	0	0.0266667	0.0222222	0.0133333	0.164444	0.0222222	0.0222222	0.0222222	0.0666667	0.0222222	0.106667	0.128889	0.0266667	0.0355556	0.0311111	0.0311111	0.0311111	0.155556	0.0311111	0.186667	0.0177778	0.0266667	0.0444444	0.0177778	0.0133333	0	0.0133333	0.0222222	0.0577778	0.0133333	0.12
	2	0.044843	0.0403587	0.0852018	0.0717489	0.0493274	0.121076	0.0179372	0.0179372	0.00896861	0.00896861	0.0538117	0.0044843	0.0134529	0.0403587	0.0358744	0.00896861	0	0.0269058	0.0224215	0.0134529	0.165919	0.0224215	0.0224215	0.0224215	0.0672646	0.0224215	0.107623	0.130045	0.0269058	0.0358744	0.0313901	0.0313901	0.0313901	0.156951	0.0313901	0.188341	0.0179372	0.0269058	0.044843	0.0179372	0.0134529	0	0.0134529	0.0224215	0.058296	0.0134529	0.121076
	3	0.0414747	0.0414747	0.0829493	0.0737327	0.0506912	0.124424	0.0184332	0.0184332	0.00921659	0.00921659	0.0552995	0.00460829	0.0138249	0.0368664	0.0368664	0.00921659	0	0.0276498	0.0230415	0.0138249	0.165899	0.0230415	0.0230415	0.0230415	0.0691244	0.0230415	0.101382	0.124424	0.0276498	0.0368664	0.0322581	0.0322581	0.0322581	0.16129	0.0276498	0.18894	0.0184332	0.0230415	0.0414747	0.0184332	0.0138249	0	0.0138249	0.0230415	0.0599078	0.0138249	0.124424
	4	0.0432692	0.0432692	0.0865385	0.0721154	0.0528846	0.125	0.0192308	0.0192308	0.00480769	0.00961538	0.0528846	0.00480769	0.0144231	0.0384615	0.0384615	0.00961538	0	0.0288462	0.0240385	0.0144231	0.173077	0.0240385	0.0240385	0.0240385	0.0721154	0.0240385	0.100962	0.125	0.0288462	0.0384615	0.0288462	0.0288462	0.0336538	0.158654	0.0240385	0.182692	0.0192308	0.0240385	0.0432692	0.0144231	0.0144231	0	0.0144231	0.0192308	0.0576923	0.0144231	0.120192
	5	0.0478723	0.0478723	0.0957447	0.0691489	0.037234	0.106383	0.0159574	0.0159574	0.00531915	0.0106383	0.0478723	0.00531915	0.0106383	0.037234	0.037234	0.0106383	0	0.0265957	0.0265957	0.0159574	0.170213	0.0265957	0.0265957	0.0265957	0.0797872	0.0265957	0.0957447	0.12234	0.0319149	0.0425532	0.0265957	0.0265957	0.037234	0.164894	0.0265957	0.191489	0.0159574	0.0212766	0.037234	0.0159574	0.0159574	0	0.0159574	0.0212766	0.0638298	0.0106383	0.12766
	6	0.0462428	0.0520231	0.0982659	0.0693642	0.0404624	0.109827	0.017341	0.017341	0.00578035	0.0115607	0.0520231	0.00578035	0.0115607	0.0404624	0.0404624	0.0115607	0	0.0289017	0.0289017	0.017341	0.184971	0.0231214	0.0231214	0.0289017	0.0751445	0.0289017	0.0867052	0.115607	0.0231214	0.0346821	0.0231214	0.0231214	0.0404624	0.144509	0.0289017	0.17341	0.0115607	0.0231214	0.0346821	0.017341	0.017341	0	0.017341	0.017341	0.0635838	0.0115607	0.127168
	7	0.033557	0.0469799	0.0805369	0.0671141	0.033557	0.100671	0.0134228	0.0201342	0	0.00671141	0.0402685	0.00671141	0.0134228	0.0402685	0.0469799	0.0134228	0	0.033557	0.0268456	0.0201342	0.201342	0.0268456	0.0268456	0.0201342	0.0738255	0.033557	0.0872483	0.120805	0.0268456	0.0268456	0.0201342	0.0268456	0.0469799	0.147651	0.033557	0.181208	0.0134228	0.0268456	0.0402685	0.0201342	0.0134228	0	0.0201342	0.0134228	0.0671141	0.0134228	0.127517
	8	0.0296296	0.0444444	0.0740741	0.0592593	0.037037	0.0962963	0.0148148	0.0222222	0	0.00740741	0.0444444	0.00740741	0.0148148	0.0444444	0.0444444	0.0148148	0	0.0296296	0.0296296	0.0222222	0.207407	0.0296296	0.0296296	0.0222222	0.0814815	0.0296296	0.0814815	0.111111	0.0296296	0.0296296	0.0222222	0.0296296	0.0518519	0.162963	0.0296296	0.192593	0.00740741	0.0222222	0.0296296	0.0222222	0.0148148	0	0.0222222	0.00740741	0.0666667	0.0148148	0.125926
	9	0.027027	0.045045	0.0720721	0.0540541	0.027027	0.0810811	0.018018	0.027027	0	0.00900901	0.0540541	0.00900901	0.018018	0.045045	0.045045	0.00900901	0	0.00900901	0.018018	0.027027	0.18018	0.036036	0.036036	0.027027	0.0990991	0.036036	0.0810811	0.117117	0.036036	0.036036	0.018018	0.027027	0.045045	0.162162	0.027027	0.189189	0.00900901	0.018018	0.027027	0.018018	0.00900901	0	0.027027	0.00900901	0.0810811	0.018018	0.144144
	10	0.027027	0.045045	0.0720721	0.0540541	0.027027	0.0810811	0.018018	0.027027	0	0.00900901	0.0540541	0.00900901	0.018018	0.045045	0.045045	0.00900901	0	0.00900901	0.018018	0.027027	0.18018	0.036036	0.036036	0.027027	0.0990991	0.036036	0.0810811	0.117117	0.036036	0.036036	0.018018	0.027027	0.045045	0.162162	0.027027	0.189189	0.00900901	0.018018	0.027027	0.018018	0.00900901	0	0.027027	0.00900901	0.0810811	0.018018	0.144144
	11	0.0422535	0.056338	0.0985915	0.0422535	0.028169	0.0704225	0.028169	0.0140845	0	0.0140845	0.056338	0.0140845	0.0140845	0.0422535	0.0422535	0.0140845	0	0.0140845	0.0140845	0.0422535	0.197183	0.0140845	0.0140845	0	0.028169	0.0422535	0.084507	0.126761	0.0422535	0.0422535	0.0140845	0.028169	0.056338	0.183099	0.028169	0.211268	0.0140845	0.028169	0.0422535	0.028169	0.0140845	0	0	0.0140845	0.0704225	0.0140845	0.112676
	12	0.0526316	0.0789474	0.131579	0.0263158	0	0.0263158	0.0263158	0.0263158	0	0.0263158	0.0789474	0.0263158	0	0.0526316	0.0526316	0.0263158	0	0.0263158	0.0263158	0.0263158	0.236842	0.0263158	0.0263158	0	0.0526316	0.0526316	0.0789474	0.131579	0.0263158	0.0263158	0	0	0.0526316	0.105263	0.0263158	0.131579	0.0263158	0.0526316	0.0789474	0.0263158	0	0	0	0.0263158	0.0526316	0	0.0789474
	13	0.0769231	0.0769231	0.153846	0.0384615	0	0.0384615	0.0384615	0.0384615	0	0.0384615	0.115385	0.0384615	0	0.0769231	0.0384615	0	0	0.0384615	0	0	0.192308	0.0384615	0.0384615	0	0.0769231	0.0769231	0.0769231	0.153846	0.0384615	0	0	0	0.0384615	0.0769231	0.0384615	0.115385	0	0.0769231	0.0769231	0	0	0	0	0.0384615	0.0384615	0	0.0769231

[truncated: 1 more sheets: corr matrix pacc]
